# Supplementary material for: Environmental flows or economic woes—Hydropower under global energy market changes
Source: PLoS One. 2020 Aug 5;15(8):e0236730. doi: 10.1371/journal.pone.0236730 (PMC7406062; doi:10.1371/journal.pone.0236730)
Supplement: S1 File — Data on hydropower plant, flows and balancing market. (XLSX) [file pone.0236730.s003.xlsx]

## Sheet: Sources
	Sheet:	Description:	Unit:	Source:
	Generic Hydropower Plant	Data on generic hydropower plant. Derived from Schillinger et al. 2017		Schillinger M, Weigt H, Barry M, Schumann R. Hydropower Operation in a Changing Market Environment - A Swiss Case Study. SCCER CREST Working Paper. 2017;WP3 - 2017/07.
	Flow Data	Daily flow of River Sense	m3/s	https://www.hydrodaten.admin.ch/de/2179.html
		Minimum flow requirement. Calculated based in Swiss Water Protection Act	m3/s	https://www.admin.ch/opc/de/classified-compilation/19910022/index.html
	Flood Data	Flood data for environmental flows. Derived from reference river Spöl.	m3/s	https://www.hydrodaten.admin.ch/de/2239.html
	Balancing Data	Weighted average weekly secondary reserve market prices for Germany	€/MW	https://www.regelleistung.net/ext/?lang=en
		Secondary reserve energy prices for Germany	€/MWh	https://www.regelleistung.net/ext/?lang=en
		Call up of reserve energy (energy relative to capacity) for Germany		https://www.regelleistung.net/ext/?lang=en
		Call up of reserve energy (energy relative to capacity) for Germany		https://www.regelleistung.net/ext/?lang=en
	Data Fig 3	Natural flow pattern vs. standardized flow pattern	m3/s	own simulation & https://www.hydrodaten.admin.ch/de/2179.html
	Data Fig 4	Natural flow variation vs. market driven variation	m3/s	own simulation & https://www.hydrodaten.admin.ch/de/2179.html
	Data Fig 5	Impact of trading activity on flow patterns	m3/s	own simulation
	Data Fig 6	Change in average yearly revenue by daily and monthly SDBs and environmental flows (flooding)	%, €	own simulation

## Sheet: Generic Hydropower Plant
	Parameter	Value
	Ratio inflow to storage capacity	1.88856
	Ratio storage to discharge capacity (h)	955.08
	Reservoir capacity (Mm3)	145.47
	Minimum reservoir level (m3)	14.547
	Maximum discharge (m3/s)	42.3088
	Turbine capacity (MW)	175.981

## Sheet: Flow Data
	Date	Flow Sense River (m3/s)			Year	Minimum Flow Requirement (m3/s)
	1993-01-01	3.88			1993	0.99372
	1993-01-02	3.55			1994	1.01076
	1993-01-03	2.94			1995	0.869
	1993-01-04	3.14			1996	0.8752
	1993-01-05	3.21			1997	0.8473
	1993-01-06	4.02			1998	0.6954
	1993-01-07	3.98			1999	1.00011
	1993-01-08	4.24			2000	0.94899
	1993-01-09	4.24			2001	0.93621
	1993-01-10	3.81			2002	0.8318
	1993-01-11	5.39			2003	0.5683
	1993-01-12	16.8			2004	0.7605
	1993-01-13	13			2005	0.7884
	1993-01-14	14.9			2006	0.9852
	1993-01-15	10.6			2007	0.92556
	1993-01-16	6.74			2008	0.99159
	1993-01-17	5.4			2009	0.6675
	1993-01-18	4.7			2010	0.93621
	1993-01-19	4.27			2011	0.7202
	1993-01-20	3.93			2012	0.8163
	1993-01-21	3.69			2013	0.7326
	1993-01-22	3.57			2014	1.00863
	1993-01-23	3.56			2015	0.8442
	1993-01-24	3.62
	1993-01-25	5
	1993-01-26	4.78
	1993-01-27	3.93
	1993-01-28	6.63
	1993-01-29	6.74
	1993-01-30	5.35
	1993-01-31	4.5
	1993-02-01	3.91
	1993-02-02	3.53
	1993-02-03	3.37
	1993-02-04	3.33
	1993-02-05	3.31
	1993-02-06	3.23
	1993-02-07	3.19
	1993-02-08	3.19
	1993-02-09	3.18
	1993-02-10	3.13
	1993-02-11	3.05
	1993-02-12	2.99
	1993-02-13	2.98
	1993-02-14	2.94
	1993-02-15	2.89
	1993-02-16	2.83
	1993-02-17	2.87
	1993-02-18	2.9
	1993-02-19	2.94
	1993-02-20	2.99
	1993-02-21	3.03
	1993-02-22	3.02
	1993-02-23	2.99
	1993-02-24	2.95
	1993-02-25	2.89
	1993-02-26	2.83
	1993-02-27	2.79
	1993-02-28	2.78
	1993-03-01	2.72
	1993-03-02	2.73
	1993-03-03	2.84
	1993-03-04	2.81
	1993-03-05	2.78
	1993-03-06	2.78
	1993-03-07	2.78
	1993-03-08	2.8
	1993-03-09	2.91
	1993-03-10	3.03
	1993-03-11	3.23
	1993-03-12	3.67
	1993-03-13	4.13
	1993-03-14	4.32
	1993-03-15	4.32
	1993-03-16	5.07
	1993-03-17	6.78
	1993-03-18	7.55
	1993-03-19	7.58
	1993-03-20	6.44
	1993-03-21	6.85
	1993-03-22	8.95
	1993-03-23	14.8
	1993-03-24	16.4
	1993-03-25	10.4
	1993-03-26	7.48
	1993-03-27	6.27
	1993-03-28	5.57
	1993-03-29	4.92
	1993-03-30	4.71
	1993-03-31	5.61
	1993-04-01	8.25
	1993-04-02	9.66
	1993-04-03	6.9
	1993-04-04	6.1
	1993-04-05	5.53
	1993-04-06	30
	1993-04-07	46.4
	1993-04-08	57.5
	1993-04-09	24
	1993-04-10	24.5
	1993-04-11	35.4
	1993-04-12	25.4
	1993-04-13	16.5
	1993-04-14	12.4
	1993-04-15	9.87
	1993-04-16	8.72
	1993-04-17	7.56
	1993-04-18	6.87
	1993-04-19	6.94
	1993-04-20	7.1
	1993-04-21	7.01
	1993-04-22	6.77
	1993-04-23	6.99
	1993-04-24	6.22
	1993-04-25	5.48
	1993-04-26	5.21
	1993-04-27	4.85
	1993-04-28	4.78
	1993-04-29	4.74
	1993-04-30	4.52
	1993-05-01	4.46
	1993-05-02	7.27
	1993-05-03	6.17
	1993-05-04	5.99
	1993-05-05	4.78
	1993-05-06	4.29
	1993-05-07	4.22
	1993-05-08	3.93
	1993-05-09	3.75
	1993-05-10	5.61
	1993-05-11	4.2
	1993-05-12	4.38
	1993-05-13	5.34
	1993-05-14	8.32
	1993-05-15	8.72
	1993-05-16	15.2
	1993-05-17	6.38
	1993-05-18	5.13
	1993-05-19	8.43
	1993-05-20	10.6
	1993-05-21	45.3
	1993-05-22	17.6
	1993-05-23	9.24
	1993-05-24	6.83
	1993-05-25	5.72
	1993-05-26	5.01
	1993-05-27	5.72
	1993-05-28	15.2
	1993-05-29	7.35
	1993-05-30	5.75
	1993-05-31	5.21
	1993-06-01	4.54
	1993-06-02	8.75
	1993-06-03	25.9
	1993-06-04	16.3
	1993-06-05	8.33
	1993-06-06	6.28
	1993-06-07	5.91
	1993-06-08	4.73
	1993-06-09	4.59
	1993-06-10	5.06
	1993-06-11	5.96
	1993-06-12	8.99
	1993-06-13	7.01
	1993-06-14	13.5
	1993-06-15	8.92
	1993-06-16	7.34
	1993-06-17	6.05
	1993-06-18	5.6
	1993-06-19	4.46
	1993-06-20	7.14
	1993-06-21	8.43
	1993-06-22	18.3
	1993-06-23	29
	1993-06-24	17
	1993-06-25	9.24
	1993-06-26	6.63
	1993-06-27	5.53
	1993-06-28	4.86
	1993-06-29	4.44
	1993-06-30	4.24
	1993-07-01	3.97
	1993-07-02	5.28
	1993-07-03	5.14
	1993-07-04	4.14
	1993-07-05	5.21
	1993-07-06	42.1
	1993-07-07	10.5
	1993-07-08	6.62
	1993-07-09	5.55
	1993-07-10	18
	1993-07-11	71.9
	1993-07-12	42.5
	1993-07-13	24.9
	1993-07-14	13.5
	1993-07-15	10.2
	1993-07-16	8.05
	1993-07-17	7.18
	1993-07-18	6.47
	1993-07-19	17.2
	1993-07-20	11
	1993-07-21	11.4
	1993-07-22	15.2
	1993-07-23	8.45
	1993-07-24	6.38
	1993-07-25	6.91
	1993-07-26	7.31
	1993-07-27	5.83
	1993-07-28	5.32
	1993-07-29	4.98
	1993-07-30	4.58
	1993-07-31	28.9
	1993-08-01	8.65
	1993-08-02	6.04
	1993-08-03	5.36
	1993-08-04	5.15
	1993-08-05	4.52
	1993-08-06	4.33
	1993-08-07	4.01
	1993-08-08	3.82
	1993-08-09	3.75
	1993-08-10	4.96
	1993-08-11	7.71
	1993-08-12	4.51
	1993-08-13	3.82
	1993-08-14	3.61
	1993-08-15	5.64
	1993-08-16	6.13
	1993-08-17	4.23
	1993-08-18	3.6
	1993-08-19	3.36
	1993-08-20	3.23
	1993-08-21	3.06
	1993-08-22	3.04
	1993-08-23	23.2
	1993-08-24	17.1
	1993-08-25	20.2
	1993-08-26	11
	1993-08-27	21.4
	1993-08-28	35.2
	1993-08-29	13.9
	1993-08-30	7.25
	1993-08-31	5.91
	1993-09-01	5.08
	1993-09-02	4.68
	1993-09-03	4.36
	1993-09-04	6.61
	1993-09-05	5.19
	1993-09-06	4.32
	1993-09-07	3.96
	1993-09-08	24.6
	1993-09-09	23.7
	1993-09-10	36.2
	1993-09-11	14.5
	1993-09-12	13.7
	1993-09-13	12.2
	1993-09-14	19.5
	1993-09-15	9.87
	1993-09-16	9.65
	1993-09-17	8.28
	1993-09-18	6.8
	1993-09-19	5.91
	1993-09-20	5.2
	1993-09-21	4.81
	1993-09-22	4.48
	1993-09-23	4.52
	1993-09-24	4.52
	1993-09-25	6.15
	1993-09-26	8.41
	1993-09-27	6.85
	1993-09-28	32.1
	1993-09-29	14.5
	1993-09-30	9.52
	1993-10-01	9.23
	1993-10-02	38.5
	1993-10-03	30.2
	1993-10-04	17
	1993-10-05	13.1
	1993-10-06	11.1
	1993-10-07	10.5
	1993-10-08	12.2
	1993-10-09	26.3
	1993-10-10	12.9
	1993-10-11	9.48
	1993-10-12	9.2
	1993-10-13	9.04
	1993-10-14	11.6
	1993-10-15	9.21
	1993-10-16	10.1
	1993-10-17	9.37
	1993-10-18	8.9
	1993-10-19	8.83
	1993-10-20	6.41
	1993-10-21	6.33
	1993-10-22	6.65
	1993-10-23	6.01
	1993-10-24	6.49
	1993-10-25	6.46
	1993-10-26	6.36
	1993-10-27	5.93
	1993-10-28	6.16
	1993-10-29	5.7
	1993-10-30	5.1
	1993-10-31	4.74
	1993-11-01	4.55
	1993-11-02	4.36
	1993-11-03	4.15
	1993-11-04	3.96
	1993-11-05	3.79
	1993-11-06	4.39
	1993-11-07	6.73
	1993-11-08	5.57
	1993-11-09	5.3
	1993-11-10	4.49
	1993-11-11	6
	1993-11-12	8.34
	1993-11-13	5.56
	1993-11-14	4.98
	1993-11-15	7.08
	1993-11-16	6.07
	1993-11-17	5.44
	1993-11-18	4.94
	1993-11-19	4.49
	1993-11-20	4.09
	1993-11-21	3.71
	1993-11-22	3.61
	1993-11-23	3.45
	1993-11-24	3.48
	1993-11-25	3.53
	1993-11-26	3.62
	1993-11-27	3.49
	1993-11-28	3.36
	1993-11-29	3.2
	1993-11-30	2.97
	1993-12-01	3.11
	1993-12-02	3.1
	1993-12-03	3.09
	1993-12-04	3.22
	1993-12-05	4.77
	1993-12-06	4.83
	1993-12-07	4.66
	1993-12-08	5.06
	1993-12-09	14.4
	1993-12-10	9.25
	1993-12-11	17.3
	1993-12-12	8.88
	1993-12-13	6.51
	1993-12-14	9.98
	1993-12-15	7.83
	1993-12-16	9.99
	1993-12-17	10.2
	1993-12-18	10.9
	1993-12-19	12
	1993-12-20	52.5
	1993-12-21	48.4
	1993-12-22	21.7
	1993-12-23	12.9
	1993-12-24	12.5
	1993-12-25	10.5
	1993-12-26	8.77
	1993-12-27	7.58
	1993-12-28	6.71
	1993-12-29	6.37
	1993-12-30	11.9
	1993-12-31	19.9
	1994-01-01	39.7
	1994-01-02	20.9
	1994-01-03	22.6
	1994-01-04	26.6
	1994-01-05	17.6
	1994-01-06	13.5
	1994-01-07	11.7
	1994-01-08	10
	1994-01-09	8.41
	1994-01-10	7.5
	1994-01-11	7.03
	1994-01-12	6.3
	1994-01-13	8.99
	1994-01-14	29.8
	1994-01-15	17.1
	1994-01-16	11.3
	1994-01-17	9.14
	1994-01-18	7.45
	1994-01-19	6.17
	1994-01-20	5.88
	1994-01-21	5.61
	1994-01-22	5.1
	1994-01-23	5.36
	1994-01-24	16.5
	1994-01-25	39.7
	1994-01-26	38.3
	1994-01-27	16.9
	1994-01-28	21.2
	1994-01-29	13.2
	1994-01-30	10.3
	1994-01-31	9.13
	1994-02-01	7.97
	1994-02-02	7.24
	1994-02-03	7.04
	1994-02-04	7.03
	1994-02-05	6.7
	1994-02-06	6.25
	1994-02-07	5.85
	1994-02-08	6.43
	1994-02-09	5.92
	1994-02-10	5.74
	1994-02-11	5.44
	1994-02-12	4.79
	1994-02-13	4.6
	1994-02-14	4.05
	1994-02-15	4.14
	1994-02-16	3.91
	1994-02-17	3.83
	1994-02-18	3.64
	1994-02-19	3.53
	1994-02-20	3.5
	1994-02-21	3.83
	1994-02-22	3.89
	1994-02-23	4.05
	1994-02-24	4.38
	1994-02-25	4.81
	1994-02-26	5.09
	1994-02-27	5.64
	1994-02-28	7.98
	1994-03-01	10.2
	1994-03-02	14.1
	1994-03-03	13.6
	1994-03-04	17.6
	1994-03-05	10.4
	1994-03-06	11.1
	1994-03-07	10.2
	1994-03-08	9.24
	1994-03-09	13.2
	1994-03-10	13.4
	1994-03-11	12.3
	1994-03-12	11.8
	1994-03-13	11.3
	1994-03-14	10
	1994-03-15	9.03
	1994-03-16	8.03
	1994-03-17	6.63
	1994-03-18	5.52
	1994-03-19	4.88
	1994-03-20	5.39
	1994-03-21	5.48
	1994-03-22	5.7
	1994-03-23	5.84
	1994-03-24	8.43
	1994-03-25	11.6
	1994-03-26	34.1
	1994-03-27	14.7
	1994-03-28	8.61
	1994-03-29	7.07
	1994-03-30	7.35
	1994-03-31	8.41
	1994-04-01	18.9
	1994-04-02	18.5
	1994-04-03	11
	1994-04-04	9.82
	1994-04-05	16.4
	1994-04-06	10.3
	1994-04-07	8.93
	1994-04-08	11.1
	1994-04-09	10.4
	1994-04-10	10.9
	1994-04-11	9.96
	1994-04-12	9.6
	1994-04-13	10.4
	1994-04-14	11.3
	1994-04-15	11.3
	1994-04-16	10.8
	1994-04-17	15.3
	1994-04-18	20.2
	1994-04-19	14.5
	1994-04-20	15.3
	1994-04-21	20.8
	1994-04-22	18.6
	1994-04-23	18.1
	1994-04-24	18.5
	1994-04-25	25.6
	1994-04-26	32.4
	1994-04-27	16.5
	1994-04-28	14.5
	1994-04-29	14.4
	1994-04-30	13.6
	1994-05-01	13.1
	1994-05-02	11.7
	1994-05-03	9.95
	1994-05-04	9.72
	1994-05-05	12.6
	1994-05-06	8.7
	1994-05-07	7.12
	1994-05-08	9.81
	1994-05-09	33.7
	1994-05-10	28.4
	1994-05-11	13.4
	1994-05-12	13.4
	1994-05-13	17.7
	1994-05-14	11.2
	1994-05-15	9.5
	1994-05-16	8.99
	1994-05-17	9.71
	1994-05-18	32.4
	1994-05-19	95.3
	1994-05-20	33
	1994-05-21	21
	1994-05-22	54.3
	1994-05-23	23.6
	1994-05-24	18.1
	1994-05-25	23
	1994-05-26	16.3
	1994-05-27	28.3
	1994-05-28	13.8
	1994-05-29	26.2
	1994-05-30	21.4
	1994-05-31	18.1
	1994-06-01	12
	1994-06-02	10.7
	1994-06-03	25.3
	1994-06-04	12.9
	1994-06-05	22.8
	1994-06-06	14.2
	1994-06-07	9.89
	1994-06-08	8.14
	1994-06-09	19.1
	1994-06-10	11.6
	1994-06-11	12.7
	1994-06-12	12
	1994-06-13	8.52
	1994-06-14	7.11
	1994-06-15	6.48
	1994-06-16	6.03
	1994-06-17	5.78
	1994-06-18	5.44
	1994-06-19	5.43
	1994-06-20	8.37
	1994-06-21	5.89
	1994-06-22	5.15
	1994-06-23	4.72
	1994-06-24	4.53
	1994-06-25	8.04
	1994-06-26	7.63
	1994-06-27	6.35
	1994-06-28	8.83
	1994-06-29	5.01
	1994-06-30	4.28
	1994-07-01	3.9
	1994-07-02	3.6
	1994-07-03	3.35
	1994-07-04	3.19
	1994-07-05	5.42
	1994-07-06	7.91
	1994-07-07	15.3
	1994-07-08	6.52
	1994-07-09	5.36
	1994-07-10	4.42
	1994-07-11	4
	1994-07-12	3.77
	1994-07-13	3.74
	1994-07-14	3.63
	1994-07-15	4.02
	1994-07-16	3.53
	1994-07-17	3.39
	1994-07-18	3.59
	1994-07-19	24.8
	1994-07-20	20.2
	1994-07-21	8.39
	1994-07-22	5.73
	1994-07-23	6.41
	1994-07-24	5.92
	1994-07-25	6.18
	1994-07-26	5.28
	1994-07-27	7.02
	1994-07-28	4.65
	1994-07-29	4.8
	1994-07-30	3.99
	1994-07-31	3.77
	1994-08-01	3.77
	1994-08-02	3.69
	1994-08-03	3.4
	1994-08-04	3.23
	1994-08-05	3.11
	1994-08-06	2.98
	1994-08-07	3.03
	1994-08-08	4.73
	1994-08-09	3.38
	1994-08-10	3.78
	1994-08-11	4.74
	1994-08-12	7.13
	1994-08-13	4.78
	1994-08-14	4.89
	1994-08-15	3.79
	1994-08-16	3.34
	1994-08-17	3.95
	1994-08-18	17.7
	1994-08-19	6.18
	1994-08-20	4.04
	1994-08-21	3.31
	1994-08-22	3.17
	1994-08-23	2.88
	1994-08-24	5.37
	1994-08-25	6.32
	1994-08-26	3.8
	1994-08-27	3.16
	1994-08-28	2.86
	1994-08-29	2.68
	1994-08-30	2.58
	1994-08-31	2.74
	1994-09-01	10.6
	1994-09-02	15.7
	1994-09-03	15.4
	1994-09-04	6.62
	1994-09-05	4.61
	1994-09-06	3.61
	1994-09-07	3.24
	1994-09-08	13.6
	1994-09-09	17
	1994-09-10	6.82
	1994-09-11	4.85
	1994-09-12	17.7
	1994-09-13	26.2
	1994-09-14	11.8
	1994-09-15	19
	1994-09-16	35.6
	1994-09-17	32.6
	1994-09-18	14.8
	1994-09-19	10.1
	1994-09-20	7.8
	1994-09-21	8.18
	1994-09-22	6.92
	1994-09-23	6.24
	1994-09-24	5.55
	1994-09-25	4.95
	1994-09-26	5.3
	1994-09-27	7.99
	1994-09-28	6.04
	1994-09-29	5
	1994-09-30	4.45
	1994-10-01	4.08
	1994-10-02	5.84
	1994-10-03	11.2
	1994-10-04	18.3
	1994-10-05	10.4
	1994-10-06	6.9
	1994-10-07	5.95
	1994-10-08	5.14
	1994-10-09	4.44
	1994-10-10	4.07
	1994-10-11	3.9
	1994-10-12	3.68
	1994-10-13	3.55
	1994-10-14	3.39
	1994-10-15	3.26
	1994-10-16	3.12
	1994-10-17	3.02
	1994-10-18	2.94
	1994-10-19	2.82
	1994-10-20	2.77
	1994-10-21	2.71
	1994-10-22	2.63
	1994-10-23	4.38
	1994-10-24	3.74
	1994-10-25	3.45
	1994-10-26	24.8
	1994-10-27	11.7
	1994-10-28	13.2
	1994-10-29	12.6
	1994-10-30	8.9
	1994-10-31	7.56
	1994-11-01	6.93
	1994-11-02	6
	1994-11-03	5.05
	1994-11-04	4.51
	1994-11-05	4.16
	1994-11-06	4.08
	1994-11-07	4.07
	1994-11-08	3.79
	1994-11-09	3.61
	1994-11-10	7.02
	1994-11-11	6.44
	1994-11-12	6.23
	1994-11-13	5
	1994-11-14	4.43
	1994-11-15	4.04
	1994-11-16	5.16
	1994-11-17	4.47
	1994-11-18	4.78
	1994-11-19	13.4
	1994-11-20	7.82
	1994-11-21	6.1
	1994-11-22	4.95
	1994-11-23	4.3
	1994-11-24	3.94
	1994-11-25	3.68
	1994-11-26	3.48
	1994-11-27	3.35
	1994-11-28	3.18
	1994-11-29	3.03
	1994-11-30	2.95
	1994-12-01	2.84
	1994-12-02	2.79
	1994-12-03	2.72
	1994-12-04	2.7
	1994-12-05	5.52
	1994-12-06	9.4
	1994-12-07	6.35
	1994-12-08	5.58
	1994-12-09	7.52
	1994-12-10	25.8
	1994-12-11	11.7
	1994-12-12	7.67
	1994-12-13	6.22
	1994-12-14	5.18
	1994-12-15	4.99
	1994-12-16	4.19
	1994-12-17	3.7
	1994-12-18	3.48
	1994-12-19	3.99
	1994-12-20	4.59
	1994-12-21	4.09
	1994-12-22	3.68
	1994-12-23	3.41
	1994-12-24	3.17
	1994-12-25	3
	1994-12-26	2.98
	1994-12-27	3.53
	1994-12-28	28.8
	1994-12-29	15.9
	1994-12-30	28.5
	1994-12-31	26
	1995-01-01	14.2
	1995-01-02	9.1
	1995-01-03	7.47
	1995-01-04	6.75
	1995-01-05	6.2
	1995-01-06	5.67
	1995-01-07	5.13
	1995-01-08	4.73
	1995-01-09	4.25
	1995-01-10	4.78
	1995-01-11	16.8
	1995-01-12	8.91
	1995-01-13	6.85
	1995-01-14	6.29
	1995-01-15	5.86
	1995-01-16	5.51
	1995-01-17	5.12
	1995-01-18	4.78
	1995-01-19	4.48
	1995-01-20	4.26
	1995-01-21	4.5
	1995-01-22	13.7
	1995-01-23	47.8
	1995-01-24	33.1
	1995-01-25	51.6
	1995-01-26	41.6
	1995-01-27	22.9
	1995-01-28	21.1
	1995-01-29	20.7
	1995-01-30	22.9
	1995-01-31	21.7
	1995-02-01	13.8
	1995-02-02	11.4
	1995-02-03	9.9
	1995-02-04	8.78
	1995-02-05	9.11
	1995-02-06	8.7
	1995-02-07	8.5
	1995-02-08	9.44
	1995-02-09	10.7
	1995-02-10	9.29
	1995-02-11	8.98
	1995-02-12	8.52
	1995-02-13	8.82
	1995-02-14	13.8
	1995-02-15	14.4
	1995-02-16	46.1
	1995-02-17	19.9
	1995-02-18	20.4
	1995-02-19	14.1
	1995-02-20	14
	1995-02-21	18.3
	1995-02-22	27.5
	1995-02-23	16.9
	1995-02-24	21.4
	1995-02-25	34.5
	1995-02-26	24.4
	1995-02-27	16.1
	1995-02-28	12.8
	1995-03-01	12.1
	1995-03-02	11.5
	1995-03-03	10.7
	1995-03-04	9.77
	1995-03-05	8.55
	1995-03-06	9.21
	1995-03-07	8.54
	1995-03-08	7.9
	1995-03-09	7.7
	1995-03-10	7.32
	1995-03-11	7.66
	1995-03-12	9.91
	1995-03-13	12
	1995-03-14	10.3
	1995-03-15	8.75
	1995-03-16	8.27
	1995-03-17	7.56
	1995-03-18	38.9
	1995-03-19	38.3
	1995-03-20	28
	1995-03-21	16.3
	1995-03-22	13.1
	1995-03-23	12.3
	1995-03-24	13.1
	1995-03-25	15.1
	1995-03-26	15
	1995-03-27	16.5
	1995-03-28	14
	1995-03-29	12.7
	1995-03-30	10.1
	1995-03-31	8.61
	1995-04-01	9.25
	1995-04-02	15.9
	1995-04-03	18.7
	1995-04-04	21.4
	1995-04-05	22.4
	1995-04-06	21.8
	1995-04-07	19.6
	1995-04-08	17.7
	1995-04-09	13.4
	1995-04-10	10.3
	1995-04-11	8.49
	1995-04-12	9.26
	1995-04-13	11
	1995-04-14	8.07
	1995-04-15	7.34
	1995-04-16	8.04
	1995-04-17	7.36
	1995-04-18	7.67
	1995-04-19	10
	1995-04-20	15.1
	1995-04-21	9.55
	1995-04-22	10.6
	1995-04-23	11
	1995-04-24	13.3
	1995-04-25	12.9
	1995-04-26	17.8
	1995-04-27	26.6
	1995-04-28	19.8
	1995-04-29	17.1
	1995-04-30	20.5
	1995-05-01	17.8
	1995-05-02	16.3
	1995-05-03	15.7
	1995-05-04	15.8
	1995-05-05	15.4
	1995-05-06	14.6
	1995-05-07	13.8
	1995-05-08	12.5
	1995-05-09	13.8
	1995-05-10	11.4
	1995-05-11	9.15
	1995-05-12	8.78
	1995-05-13	33.9
	1995-05-14	20.3
	1995-05-15	15.7
	1995-05-16	23.5
	1995-05-17	25.5
	1995-05-18	28
	1995-05-19	33.5
	1995-05-20	16.2
	1995-05-21	11.1
	1995-05-22	9.2
	1995-05-23	8.65
	1995-05-24	8.67
	1995-05-25	12.8
	1995-05-26	32.7
	1995-05-27	25.6
	1995-05-28	12.7
	1995-05-29	10.9
	1995-05-30	18.1
	1995-05-31	48.6
	1995-06-01	80.5
	1995-06-02	39.5
	1995-06-03	21.9
	1995-06-04	21.1
	1995-06-05	37.6
	1995-06-06	32.1
	1995-06-07	18.2
	1995-06-08	13.8
	1995-06-09	18.9
	1995-06-10	13.3
	1995-06-11	21.2
	1995-06-12	17.9
	1995-06-13	18.1
	1995-06-14	16.6
	1995-06-15	12.2
	1995-06-16	10.1
	1995-06-17	8.81
	1995-06-18	8.28
	1995-06-19	7.88
	1995-06-20	7.52
	1995-06-21	9.79
	1995-06-22	9.24
	1995-06-23	7.52
	1995-06-24	6.91
	1995-06-25	6.28
	1995-06-26	5.86
	1995-06-27	5.86
	1995-06-28	5.8
	1995-06-29	5.49
	1995-06-30	5.26
	1995-07-01	17.6
	1995-07-02	20.1
	1995-07-03	17.8
	1995-07-04	12.5
	1995-07-05	7.54
	1995-07-06	6.06
	1995-07-07	5.22
	1995-07-08	4.72
	1995-07-09	4.24
	1995-07-10	4.01
	1995-07-11	11.4
	1995-07-12	25.2
	1995-07-13	10.1
	1995-07-14	17.3
	1995-07-15	12.5
	1995-07-16	12.5
	1995-07-17	9.96
	1995-07-18	6.89
	1995-07-19	5.7
	1995-07-20	5.13
	1995-07-21	4.6
	1995-07-22	4.13
	1995-07-23	4.45
	1995-07-24	3.79
	1995-07-25	3.6
	1995-07-26	3.41
	1995-07-27	3.95
	1995-07-28	9.28
	1995-07-29	3.93
	1995-07-30	3.46
	1995-07-31	4
	1995-08-01	4.08
	1995-08-02	3.14
	1995-08-03	2.98
	1995-08-04	2.89
	1995-08-05	2.8
	1995-08-06	5.5
	1995-08-07	6.19
	1995-08-08	10.1
	1995-08-09	6.31
	1995-08-10	4.17
	1995-08-11	3.38
	1995-08-12	17.2
	1995-08-13	16.3
	1995-08-14	16.2
	1995-08-15	15.3
	1995-08-16	6.67
	1995-08-17	4.95
	1995-08-18	3.95
	1995-08-19	3.5
	1995-08-20	3.31
	1995-08-21	3.14
	1995-08-22	3.11
	1995-08-23	4.84
	1995-08-24	6.36
	1995-08-25	4.48
	1995-08-26	5.32
	1995-08-27	4.45
	1995-08-28	25.1
	1995-08-29	26.1
	1995-08-30	12.3
	1995-08-31	7.78
	1995-09-01	5.69
	1995-09-02	4.5
	1995-09-03	4.24
	1995-09-04	27.7
	1995-09-05	12
	1995-09-06	7.18
	1995-09-07	16.3
	1995-09-08	23
	1995-09-09	16.1
	1995-09-10	9.56
	1995-09-11	6.99
	1995-09-12	10.1
	1995-09-13	40.6
	1995-09-14	27.5
	1995-09-15	15.2
	1995-09-16	10.5
	1995-09-17	8.48
	1995-09-18	7.02
	1995-09-19	6.68
	1995-09-20	14.3
	1995-09-21	16.2
	1995-09-22	9.63
	1995-09-23	7.36
	1995-09-24	6.25
	1995-09-25	9.66
	1995-09-26	7.51
	1995-09-27	6.51
	1995-09-28	25.5
	1995-09-29	10.1
	1995-09-30	7.27
	1995-10-01	6.13
	1995-10-02	5.41
	1995-10-03	5.04
	1995-10-04	4.68
	1995-10-05	4.44
	1995-10-06	4.44
	1995-10-07	3.9
	1995-10-08	3.65
	1995-10-09	3.45
	1995-10-10	3.34
	1995-10-11	3.23
	1995-10-12	3.2
	1995-10-13	3.13
	1995-10-14	3.04
	1995-10-15	2.96
	1995-10-16	2.91
	1995-10-17	2.9
	1995-10-18	2.88
	1995-10-19	2.85
	1995-10-20	2.83
	1995-10-21	2.83
	1995-10-22	2.83
	1995-10-23	2.82
	1995-10-24	2.81
	1995-10-25	2.81
	1995-10-26	2.8
	1995-10-27	2.77
	1995-10-28	2.69
	1995-10-29	2.62
	1995-10-30	2.58
	1995-10-31	2.53
	1995-11-01	2.42
	1995-11-02	4.47
	1995-11-03	3.22
	1995-11-04	3.04
	1995-11-05	2.7
	1995-11-06	2.53
	1995-11-07	2.44
	1995-11-08	2.43
	1995-11-09	2.42
	1995-11-10	2.4
	1995-11-11	2.42
	1995-11-12	2.51
	1995-11-13	2.76
	1995-11-14	7.69
	1995-11-15	3.84
	1995-11-16	4.06
	1995-11-17	23.9
	1995-11-18	16.7
	1995-11-19	7.63
	1995-11-20	5.76
	1995-11-21	4.8
	1995-11-22	3.99
	1995-11-23	4.55
	1995-11-24	4.34
	1995-11-25	3.66
	1995-11-26	3.32
	1995-11-27	3.05
	1995-11-28	3.22
	1995-11-29	3.09
	1995-11-30	2.78
	1995-12-01	2.46
	1995-12-02	2.34
	1995-12-03	2.28
	1995-12-04	2.27
	1995-12-05	2.2
	1995-12-06	2.05
	1995-12-07	1.96
	1995-12-08	1.89
	1995-12-09	1.85
	1995-12-10	1.84
	1995-12-11	1.81
	1995-12-12	1.81
	1995-12-13	1.81
	1995-12-14	1.8
	1995-12-15	1.66
	1995-12-16	1.77
	1995-12-17	1.8
	1995-12-18	2.54
	1995-12-19	2.39
	1995-12-20	2.22
	1995-12-21	12.6
	1995-12-22	10.6
	1995-12-23	21.8
	1995-12-24	23
	1995-12-25	43.2
	1995-12-26	93.9
	1995-12-27	22.3
	1995-12-28	11.5
	1995-12-29	8.38
	1995-12-30	7.52
	1995-12-31	11.3
	1996-01-01	16.5
	1996-01-02	13.8
	1996-01-03	14.7
	1996-01-04	10.5
	1996-01-05	7.69
	1996-01-06	6.85
	1996-01-07	15.1
	1996-01-08	13.6
	1996-01-09	9.75
	1996-01-10	7.86
	1996-01-11	7.73
	1996-01-12	7.17
	1996-01-13	6.67
	1996-01-14	6.08
	1996-01-15	5.45
	1996-01-16	4.86
	1996-01-17	4.4
	1996-01-18	3.97
	1996-01-19	3.63
	1996-01-20	3.33
	1996-01-21	3.16
	1996-01-22	3.09
	1996-01-23	3.05
	1996-01-24	3.05
	1996-01-25	2.95
	1996-01-26	2.74
	1996-01-27	2.88
	1996-01-28	2.62
	1996-01-29	2.44
	1996-01-30	2.32
	1996-01-31	2.25
	1996-02-01	2.2
	1996-02-02	2.33
	1996-02-03	2.84
	1996-02-04	2.53
	1996-02-05	2.3
	1996-02-06	2.03
	1996-02-07	2.26
	1996-02-08	2.29
	1996-02-09	2.17
	1996-02-10	2.14
	1996-02-11	2.18
	1996-02-12	2.31
	1996-02-13	3.16
	1996-02-14	2.69
	1996-02-15	2.45
	1996-02-16	2.37
	1996-02-17	2.47
	1996-02-18	2.56
	1996-02-19	3.28
	1996-02-20	2.91
	1996-02-21	2.69
	1996-02-22	2.58
	1996-02-23	2.34
	1996-02-24	2.4
	1996-02-25	2.4
	1996-02-26	2.55
	1996-02-27	2.76
	1996-02-28	3.03
	1996-02-29	3.34
	1996-03-01	3.37
	1996-03-02	2.99
	1996-03-03	2.67
	1996-03-04	2.46
	1996-03-05	2.42
	1996-03-06	2.41
	1996-03-07	2.47
	1996-03-08	2.4
	1996-03-09	2.49
	1996-03-10	2.66
	1996-03-11	2.75
	1996-03-12	2.79
	1996-03-13	2.5
	1996-03-14	2.49
	1996-03-15	2.8
	1996-03-16	2.73
	1996-03-17	3.62
	1996-03-18	4.04
	1996-03-19	4.58
	1996-03-20	6.17
	1996-03-21	10.5
	1996-03-22	34.4
	1996-03-23	24.4
	1996-03-24	20.9
	1996-03-25	18.4
	1996-03-26	18.7
	1996-03-27	24.9
	1996-03-28	13
	1996-03-29	7.86
	1996-03-30	6.71
	1996-03-31	5.32
	1996-04-01	5.16
	1996-04-02	5.23
	1996-04-03	4.52
	1996-04-04	4.14
	1996-04-05	4.11
	1996-04-06	6.22
	1996-04-07	7.67
	1996-04-08	8.45
	1996-04-09	9.84
	1996-04-10	8.47
	1996-04-11	8.51
	1996-04-12	8.52
	1996-04-13	7.39
	1996-04-14	7.74
	1996-04-15	7.05
	1996-04-16	6.12
	1996-04-17	6.68
	1996-04-18	30.4
	1996-04-19	12
	1996-04-20	9.72
	1996-04-21	8.89
	1996-04-22	8.53
	1996-04-23	8.05
	1996-04-24	7.5
	1996-04-25	6.37
	1996-04-26	5.69
	1996-04-27	5.65
	1996-04-28	5.72
	1996-04-29	7.28
	1996-04-30	15
	1996-05-01	12.1
	1996-05-02	30.2
	1996-05-03	16.8
	1996-05-04	10.7
	1996-05-05	7.48
	1996-05-06	6.13
	1996-05-07	5.48
	1996-05-08	5.64
	1996-05-09	26.8
	1996-05-10	11.5
	1996-05-11	7.48
	1996-05-12	8.51
	1996-05-13	31.5
	1996-05-14	13.1
	1996-05-15	8.36
	1996-05-16	6.83
	1996-05-17	7.78
	1996-05-18	6.48
	1996-05-19	9.09
	1996-05-20	19.5
	1996-05-21	10.9
	1996-05-22	8.01
	1996-05-23	6.51
	1996-05-24	5.95
	1996-05-25	6.35
	1996-05-26	15.3
	1996-05-27	17.7
	1996-05-28	29.5
	1996-05-29	12.9
	1996-05-30	7.52
	1996-05-31	6.05
	1996-06-01	5.35
	1996-06-02	8.48
	1996-06-03	7.04
	1996-06-04	5.49
	1996-06-05	4.86
	1996-06-06	4.27
	1996-06-07	3.87
	1996-06-08	7.18
	1996-06-09	14.5
	1996-06-10	8.64
	1996-06-11	5.76
	1996-06-12	4.44
	1996-06-13	4.97
	1996-06-14	3.81
	1996-06-15	3.25
	1996-06-16	2.92
	1996-06-17	2.71
	1996-06-18	2.55
	1996-06-19	2.44
	1996-06-20	2.62
	1996-06-21	3.32
	1996-06-22	30.2
	1996-06-23	17
	1996-06-24	8.61
	1996-06-25	5.13
	1996-06-26	4.39
	1996-06-27	3.28
	1996-06-28	3.18
	1996-06-29	2.91
	1996-06-30	2.6
	1996-07-01	2.74
	1996-07-02	2.94
	1996-07-03	3.57
	1996-07-04	2.59
	1996-07-05	10.9
	1996-07-06	40.7
	1996-07-07	19.6
	1996-07-08	103
	1996-07-09	38.9
	1996-07-10	19.2
	1996-07-11	17.2
	1996-07-12	11.5
	1996-07-13	8.99
	1996-07-14	7.59
	1996-07-15	6.85
	1996-07-16	6.26
	1996-07-17	5.86
	1996-07-18	5.48
	1996-07-19	5.1
	1996-07-20	4.74
	1996-07-21	4.4
	1996-07-22	4.11
	1996-07-23	4
	1996-07-24	5.28
	1996-07-25	3.95
	1996-07-26	3.62
	1996-07-27	3.54
	1996-07-28	4.93
	1996-07-29	5.61
	1996-07-30	4.1
	1996-07-31	3.52
	1996-08-01	3.2
	1996-08-02	4.42
	1996-08-03	14.2
	1996-08-04	5.59
	1996-08-05	7.53
	1996-08-06	10.5
	1996-08-07	9.99
	1996-08-08	9.84
	1996-08-09	6.18
	1996-08-10	5.58
	1996-08-11	27.7
	1996-08-12	23.8
	1996-08-13	16.3
	1996-08-14	14
	1996-08-15	9.08
	1996-08-16	6.72
	1996-08-17	5.42
	1996-08-18	4.72
	1996-08-19	4.24
	1996-08-20	4.4
	1996-08-21	8.52
	1996-08-22	8.47
	1996-08-23	5.93
	1996-08-24	6.26
	1996-08-25	7.46
	1996-08-26	6.22
	1996-08-27	5.39
	1996-08-28	22.8
	1996-08-29	9.63
	1996-08-30	6.54
	1996-08-31	5.36
	1996-09-01	4.78
	1996-09-02	6.32
	1996-09-03	4.9
	1996-09-04	4.14
	1996-09-05	3.81
	1996-09-06	3.49
	1996-09-07	3.31
	1996-09-08	3.22
	1996-09-09	3.14
	1996-09-10	3.06
	1996-09-11	2.96
	1996-09-12	2.91
	1996-09-13	3.26
	1996-09-14	3.87
	1996-09-15	3.32
	1996-09-16	2.97
	1996-09-17	2.85
	1996-09-18	2.81
	1996-09-19	3.38
	1996-09-20	3.5
	1996-09-21	3.33
	1996-09-22	6.28
	1996-09-23	33.7
	1996-09-24	13.2
	1996-09-25	7.76
	1996-09-26	5.45
	1996-09-27	4.18
	1996-09-28	9.3
	1996-09-29	6.36
	1996-09-30	4.46
	1996-10-01	3.92
	1996-10-02	11.9
	1996-10-03	6.96
	1996-10-04	4.83
	1996-10-05	4.88
	1996-10-06	5.62
	1996-10-07	4.83
	1996-10-08	4.03
	1996-10-09	3.78
	1996-10-10	5.57
	1996-10-11	5
	1996-10-12	3.77
	1996-10-13	3.4
	1996-10-14	3.19
	1996-10-15	3.01
	1996-10-16	49.8
	1996-10-17	33.5
	1996-10-18	17.1
	1996-10-19	19.8
	1996-10-20	15.5
	1996-10-21	11.1
	1996-10-22	12.4
	1996-10-23	8.21
	1996-10-24	6.61
	1996-10-25	5.86
	1996-10-26	8.67
	1996-10-27	6.61
	1996-10-28	5.48
	1996-10-29	9.67
	1996-10-30	18.7
	1996-10-31	8.85
	1996-11-01	7.57
	1996-11-02	6.78
	1996-11-03	5.76
	1996-11-04	5.13
	1996-11-05	8.49
	1996-11-06	7.28
	1996-11-07	9.84
	1996-11-08	18.9
	1996-11-09	8.91
	1996-11-10	6.89
	1996-11-11	6.08
	1996-11-12	5.21
	1996-11-13	21.1
	1996-11-14	18.1
	1996-11-15	10
	1996-11-16	7.77
	1996-11-17	7.09
	1996-11-18	6.63
	1996-11-19	6.32
	1996-11-20	8.28
	1996-11-21	7.69
	1996-11-22	6.61
	1996-11-23	6.03
	1996-11-24	5.79
	1996-11-25	5.86
	1996-11-26	14.4
	1996-11-27	10.1
	1996-11-28	9.38
	1996-11-29	8.38
	1996-11-30	33.8
	1996-12-01	15.7
	1996-12-02	16.8
	1996-12-03	14.1
	1996-12-04	10.9
	1996-12-05	9.47
	1996-12-06	8.5
	1996-12-07	8.3
	1996-12-08	8.26
	1996-12-09	7.59
	1996-12-10	7.4
	1996-12-11	7.21
	1996-12-12	6.65
	1996-12-13	8.98
	1996-12-14	23.4
	1996-12-15	15
	1996-12-16	9.94
	1996-12-17	8.26
	1996-12-18	7.6
	1996-12-19	10.4
	1996-12-20	25.7
	1996-12-21	14.8
	1996-12-22	11.2
	1996-12-23	14.9
	1996-12-24	23.8
	1996-12-25	12.8
	1996-12-26	8.61
	1996-12-27	7.06
	1996-12-28	7.11
	1996-12-29	5.73
	1996-12-30	5.45
	1996-12-31	5.64
	1997-01-01	5.52
	1997-01-02	5.44
	1997-01-03	4.82
	1997-01-04	4.56
	1997-01-05	4.26
	1997-01-06	4.04
	1997-01-07	3.86
	1997-01-08	3.69
	1997-01-09	3.72
	1997-01-10	3.79
	1997-01-11	3.5
	1997-01-12	3.33
	1997-01-13	3.14
	1997-01-14	2.96
	1997-01-15	3.1
	1997-01-16	3.15
	1997-01-17	3.15
	1997-01-18	3.25
	1997-01-19	3.72
	1997-01-20	6.6
	1997-01-21	26.8
	1997-01-22	15.8
	1997-01-23	15.1
	1997-01-24	12.9
	1997-01-25	9.86
	1997-01-26	7.75
	1997-01-27	6.64
	1997-01-28	6.02
	1997-01-29	5.49
	1997-01-30	4.88
	1997-01-31	4.34
	1997-02-01	3.98
	1997-02-02	3.67
	1997-02-03	3.55
	1997-02-04	3.38
	1997-02-05	4.39
	1997-02-06	5.56
	1997-02-07	3.97
	1997-02-08	3.73
	1997-02-09	3.59
	1997-02-10	3.56
	1997-02-11	4.62
	1997-02-12	9.68
	1997-02-13	11.2
	1997-02-14	10.3
	1997-02-15	24.4
	1997-02-16	11.3
	1997-02-17	7.7
	1997-02-18	6.72
	1997-02-19	9.13
	1997-02-20	7.75
	1997-02-21	7.15
	1997-02-22	6.24
	1997-02-23	6.03
	1997-02-24	5.88
	1997-02-25	15.3
	1997-02-26	53
	1997-02-27	27.2
	1997-02-28	14.4
	1997-03-01	12.3
	1997-03-02	12.1
	1997-03-03	11.4
	1997-03-04	11.5
	1997-03-05	12.1
	1997-03-06	10.4
	1997-03-07	7.65
	1997-03-08	6.96
	1997-03-09	6.66
	1997-03-10	6
	1997-03-11	6.47
	1997-03-12	6.87
	1997-03-13	6.85
	1997-03-14	6.1
	1997-03-15	6.17
	1997-03-16	5.51
	1997-03-17	5.79
	1997-03-18	5.92
	1997-03-19	7.29
	1997-03-20	5.87
	1997-03-21	4.51
	1997-03-22	4.52
	1997-03-23	4.4
	1997-03-24	5.07
	1997-03-25	5.01
	1997-03-26	4.37
	1997-03-27	4.47
	1997-03-28	10.1
	1997-03-29	9.63
	1997-03-30	5.95
	1997-03-31	4.67
	1997-04-01	4.39
	1997-04-02	4.76
	1997-04-03	5.27
	1997-04-04	5.62
	1997-04-05	4.41
	1997-04-06	4.1
	1997-04-07	4.34
	1997-04-08	4.17
	1997-04-09	4.39
	1997-04-10	4.66
	1997-04-11	4.97
	1997-04-12	6.16
	1997-04-13	4.74
	1997-04-14	4.18
	1997-04-15	4.06
	1997-04-16	3.86
	1997-04-17	3.56
	1997-04-18	2.96
	1997-04-19	2.82
	1997-04-20	3.22
	1997-04-21	2.85
	1997-04-22	2.66
	1997-04-23	2.54
	1997-04-24	2.54
	1997-04-25	2.48
	1997-04-26	7.53
	1997-04-27	20.9
	1997-04-28	14.3
	1997-04-29	16.5
	1997-04-30	21.6
	1997-05-01	10.8
	1997-05-02	6.83
	1997-05-03	5.36
	1997-05-04	5.18
	1997-05-05	5.98
	1997-05-06	8.71
	1997-05-07	9.37
	1997-05-08	9.37
	1997-05-09	13.7
	1997-05-10	41
	1997-05-11	17
	1997-05-12	11
	1997-05-13	8.08
	1997-05-14	6.6
	1997-05-15	6.17
	1997-05-16	5.96
	1997-05-17	5.41
	1997-05-18	6.89
	1997-05-19	6.65
	1997-05-20	5.32
	1997-05-21	5.45
	1997-05-22	5.23
	1997-05-23	4.8
	1997-05-24	3.95
	1997-05-25	3.63
	1997-05-26	3.46
	1997-05-27	3.33
	1997-05-28	3.17
	1997-05-29	2.99
	1997-05-30	2.84
	1997-05-31	2.77
	1997-06-01	3.07
	1997-06-02	3.07
	1997-06-03	2.97
	1997-06-04	4.05
	1997-06-05	2.85
	1997-06-06	2.62
	1997-06-07	2.46
	1997-06-08	18.6
	1997-06-09	7.3
	1997-06-10	3.98
	1997-06-11	3
	1997-06-12	3.29
	1997-06-13	10.4
	1997-06-14	10.6
	1997-06-15	8.13
	1997-06-16	4.46
	1997-06-17	4.1
	1997-06-18	3.27
	1997-06-19	3.14
	1997-06-20	11.3
	1997-06-21	9.62
	1997-06-22	50.3
	1997-06-23	17.1
	1997-06-24	14.7
	1997-06-25	17.9
	1997-06-26	10.3
	1997-06-27	7.59
	1997-06-28	5.9
	1997-06-29	5.34
	1997-06-30	6.54
	1997-07-01	5.57
	1997-07-02	4.7
	1997-07-03	4.5
	1997-07-04	10.5
	1997-07-05	34.1
	1997-07-06	39.4
	1997-07-07	23.5
	1997-07-08	11.8
	1997-07-09	8.14
	1997-07-10	7.01
	1997-07-11	8.16
	1997-07-12	8.19
	1997-07-13	5.6
	1997-07-14	8.35
	1997-07-15	13.9
	1997-07-16	6.72
	1997-07-17	5.4
	1997-07-18	28.1
	1997-07-19	32
	1997-07-20	15.2
	1997-07-21	9.45
	1997-07-22	6.93
	1997-07-23	7.38
	1997-07-24	8.75
	1997-07-25	35.3
	1997-07-26	28.1
	1997-07-27	16
	1997-07-28	9.89
	1997-07-29	7.5
	1997-07-30	6.19
	1997-07-31	5.52
	1997-08-01	6.39
	1997-08-02	6.09
	1997-08-03	5.03
	1997-08-04	4.24
	1997-08-05	3.9
	1997-08-06	3.76
	1997-08-07	3.72
	1997-08-08	4.16
	1997-08-09	3.57
	1997-08-10	3.22
	1997-08-11	5.41
	1997-08-12	10.4
	1997-08-13	4.74
	1997-08-14	3.85
	1997-08-15	3.13
	1997-08-16	3.13
	1997-08-17	6.58
	1997-08-18	5.25
	1997-08-19	3.26
	1997-08-20	3
	1997-08-21	2.81
	1997-08-22	2.67
	1997-08-23	2.59
	1997-08-24	2.46
	1997-08-25	2.43
	1997-08-26	3.65
	1997-08-27	7.53
	1997-08-28	12.8
	1997-08-29	18.4
	1997-08-30	8.03
	1997-08-31	4.72
	1997-09-01	3.83
	1997-09-02	5.55
	1997-09-03	9.16
	1997-09-04	4.51
	1997-09-05	3.71
	1997-09-06	3.67
	1997-09-07	12
	1997-09-08	6.93
	1997-09-09	4.48
	1997-09-10	3.61
	1997-09-11	3.23
	1997-09-12	3.14
	1997-09-13	57.8
	1997-09-14	22.6
	1997-09-15	10.2
	1997-09-16	7.06
	1997-09-17	5.52
	1997-09-18	4.57
	1997-09-19	4.08
	1997-09-20	3.8
	1997-09-21	3.58
	1997-09-22	3.41
	1997-09-23	3.35
	1997-09-24	3.19
	1997-09-25	3.04
	1997-09-26	2.97
	1997-09-27	2.85
	1997-09-28	2.74
	1997-09-29	2.59
	1997-09-30	2.52
	1997-10-01	2.37
	1997-10-02	2.32
	1997-10-03	2.4
	1997-10-04	2.38
	1997-10-05	2.35
	1997-10-06	2.32
	1997-10-07	2.37
	1997-10-08	2.59
	1997-10-09	2.35
	1997-10-10	3.27
	1997-10-11	11.3
	1997-10-12	19.5
	1997-10-13	16.7
	1997-10-14	8.19
	1997-10-15	5.83
	1997-10-16	7.18
	1997-10-17	6.36
	1997-10-18	4.35
	1997-10-19	3.59
	1997-10-20	3.28
	1997-10-21	3.09
	1997-10-22	2.93
	1997-10-23	2.81
	1997-10-24	2.65
	1997-10-25	2.5
	1997-10-26	2.42
	1997-10-27	2.37
	1997-10-28	2.33
	1997-10-29	2.26
	1997-10-30	2.23
	1997-10-31	2.12
	1997-11-01	2.04
	1997-11-02	2.07
	1997-11-03	2.05
	1997-11-04	2.06
	1997-11-05	2.17
	1997-11-06	2.1
	1997-11-07	2.06
	1997-11-08	2.1
	1997-11-09	3.29
	1997-11-10	3.28
	1997-11-11	3.02
	1997-11-12	4.38
	1997-11-13	4.66
	1997-11-14	3.4
	1997-11-15	2.83
	1997-11-16	3.28
	1997-11-17	4.31
	1997-11-18	3.14
	1997-11-19	2.66
	1997-11-20	2.8
	1997-11-21	3.14
	1997-11-22	2.8
	1997-11-23	2.49
	1997-11-24	2.31
	1997-11-25	2.28
	1997-11-26	2.23
	1997-11-27	2.12
	1997-11-28	2.12
	1997-11-29	2.36
	1997-11-30	2.66
	1997-12-01	3.38
	1997-12-02	3.45
	1997-12-03	3.03
	1997-12-04	2.71
	1997-12-05	2.57
	1997-12-06	2.49
	1997-12-07	2.39
	1997-12-08	2.47
	1997-12-09	3.11
	1997-12-10	3.57
	1997-12-11	21
	1997-12-12	49.8
	1997-12-13	16.4
	1997-12-14	8.75
	1997-12-15	6.7
	1997-12-16	5.16
	1997-12-17	4.36
	1997-12-18	4.6
	1997-12-19	7.06
	1997-12-20	10.5
	1997-12-21	20.1
	1997-12-22	17.2
	1997-12-23	10
	1997-12-24	7.55
	1997-12-25	8.96
	1997-12-26	39.7
	1997-12-27	15.9
	1997-12-28	11.3
	1997-12-29	8.55
	1997-12-30	7.19
	1997-12-31	6.55
	1998-01-01	5.9
	1998-01-02	8.82
	1998-01-03	13.1
	1998-01-04	20.7
	1998-01-05	13.6
	1998-01-06	10.9
	1998-01-07	9.26
	1998-01-08	8.09
	1998-01-09	6.66
	1998-01-10	5.58
	1998-01-11	5.11
	1998-01-12	5.02
	1998-01-13	4.69
	1998-01-14	4.23
	1998-01-15	3.95
	1998-01-16	5.06
	1998-01-17	6.78
	1998-01-18	4.66
	1998-01-19	8.45
	1998-01-20	6.97
	1998-01-21	5.46
	1998-01-22	4.49
	1998-01-23	3.93
	1998-01-24	3.65
	1998-01-25	3.51
	1998-01-26	3.26
	1998-01-27	3.12
	1998-01-28	2.98
	1998-01-29	2.85
	1998-01-30	2.91
	1998-01-31	2.88
	1998-02-01	2.91
	1998-02-02	2.78
	1998-02-03	2.71
	1998-02-04	2.68
	1998-02-05	2.68
	1998-02-06	2.67
	1998-02-07	2.67
	1998-02-08	2.67
	1998-02-09	2.59
	1998-02-10	2.62
	1998-02-11	2.74
	1998-02-12	3.07
	1998-02-13	3.68
	1998-02-14	4.05
	1998-02-15	4.08
	1998-02-16	4.26
	1998-02-17	6.07
	1998-02-18	4.35
	1998-02-19	3.68
	1998-02-20	3.66
	1998-02-21	3.62
	1998-02-22	5.4
	1998-02-23	8.27
	1998-02-24	7.38
	1998-02-25	7.26
	1998-02-26	7.42
	1998-02-27	6.45
	1998-02-28	5.66
	1998-03-01	5.69
	1998-03-02	4.72
	1998-03-03	4.11
	1998-03-04	8.18
	1998-03-05	19.4
	1998-03-06	9.13
	1998-03-07	7.85
	1998-03-08	19
	1998-03-09	14.3
	1998-03-10	8.27
	1998-03-11	6.7
	1998-03-12	6.56
	1998-03-13	5.89
	1998-03-14	5.42
	1998-03-15	5.54
	1998-03-16	5.91
	1998-03-17	7.99
	1998-03-18	8.64
	1998-03-19	7.46
	1998-03-20	5.68
	1998-03-21	4.82
	1998-03-22	3.99
	1998-03-23	3.68
	1998-03-24	3.83
	1998-03-25	3.48
	1998-03-26	3.64
	1998-03-27	4.41
	1998-03-28	5.25
	1998-03-29	7.53
	1998-03-30	8.75
	1998-03-31	8.43
	1998-04-01	8.03
	1998-04-02	7.78
	1998-04-03	9.54
	1998-04-04	12.2
	1998-04-05	9.3
	1998-04-06	8.21
	1998-04-07	13.1
	1998-04-08	12.9
	1998-04-09	8.41
	1998-04-10	7.61
	1998-04-11	7.89
	1998-04-12	12.2
	1998-04-13	12.2
	1998-04-14	9.95
	1998-04-15	9.98
	1998-04-16	12
	1998-04-17	11.6
	1998-04-18	10.5
	1998-04-19	8.69
	1998-04-20	8.61
	1998-04-21	14.4
	1998-04-22	17.2
	1998-04-23	17.2
	1998-04-24	17.6
	1998-04-25	11.8
	1998-04-26	12.2
	1998-04-27	10.8
	1998-04-28	9.39
	1998-04-29	7.65
	1998-04-30	6.54
	1998-05-01	7.1
	1998-05-02	9.6
	1998-05-03	7.92
	1998-05-04	9.83
	1998-05-05	8.44
	1998-05-06	6.76
	1998-05-07	5.84
	1998-05-08	5.98
	1998-05-09	6.16
	1998-05-10	6.19
	1998-05-11	6.08
	1998-05-12	5.65
	1998-05-13	5.25
	1998-05-14	4.74
	1998-05-15	4.41
	1998-05-16	3.89
	1998-05-17	3.41
	1998-05-18	3.15
	1998-05-19	3.01
	1998-05-20	2.94
	1998-05-21	2.88
	1998-05-22	2.83
	1998-05-23	2.78
	1998-05-24	2.7
	1998-05-25	2.63
	1998-05-26	2.59
	1998-05-27	2.75
	1998-05-28	2.76
	1998-05-29	3.47
	1998-05-30	3.69
	1998-05-31	3.84
	1998-06-01	5.75
	1998-06-02	3.09
	1998-06-03	11.4
	1998-06-04	5.8
	1998-06-05	6.54
	1998-06-06	4.08
	1998-06-07	5.19
	1998-06-08	7.79
	1998-06-09	3.8
	1998-06-10	5.31
	1998-06-11	8.63
	1998-06-12	13.9
	1998-06-13	12.6
	1998-06-14	6.72
	1998-06-15	5.81
	1998-06-16	8.91
	1998-06-17	6.61
	1998-06-18	4.08
	1998-06-19	3.27
	1998-06-20	2.96
	1998-06-21	2.78
	1998-06-22	2.64
[truncated: 6,400 more rows]

## Sheet: Flood Data
	year	day number	flood based on Spöl river (m3/s)
	2012	130	64.3798
	2012	228	36.5648
	2013	130	47.0875
	2013	228	79.9635
	2014	130	119.963
	2014	228	98.8626
	2015	149	64.2
	2015	215	72.3942

## Sheet: Balancing Data
	Weighted average weekly secondary reserve market prices for Germany	€/MW						Secondary reserve energy prices for Germany	€/MWh						Call up of reserve energy (energy relative to capacity) for Germany
	product type	week	2012	2013	2014	2015		product type	15-min interval	2012	2013	2014	2015		product type	15-min interval	2012	2013	2014	2015
	POS_HT	1	111.011	64.6386	966.177	1020.2		POS_HT	1	0	0	0	0		POS_HT	1	0	0	0	0
	POS_HT	2	97.8069	62.721	752.791	814.433		POS_HT	2	0	0	0	0		POS_HT	2	0	0	0	0
	POS_HT	3	86.1717	110.846	647.894	638.162		POS_HT	3	0	0	0	0		POS_HT	3	0	0	0	0
	POS_HT	4	67.1828	160.839	569.022	483.726		POS_HT	4	0	0	0	0		POS_HT	4	0	0	0	0
	POS_HT	5	50.1413	205.58	542.523	477.663		POS_HT	5	0	0	0	0		POS_HT	5	0	0	0	0
	POS_HT	6	116.502	248.633	505.053	417.695		POS_HT	6	0	0	0	0		POS_HT	6	0	0	0	0
	POS_HT	7	142.88	287.723	458.194	385.637		POS_HT	7	0	0	0	0		POS_HT	7	0	0	0	0
	POS_HT	8	115.305	282.648	399.86	364.178		POS_HT	8	0	0	0	0		POS_HT	8	0	0	0	0
	POS_HT	9	72.834	262.301	345.538	365.344		POS_HT	9	0	0	0	0		POS_HT	9	0	0	0	0
	POS_HT	10	55.7683	200.535	296.405	358.715		POS_HT	10	0	0	0	0		POS_HT	10	0	0	0	0
	POS_HT	11	46.5827	141.835	321.473	343.859		POS_HT	11	0	0	0	0		POS_HT	11	0	0	0	0
	POS_HT	12	31.5058	95.0009	332.875	564.885		POS_HT	12	0	0	0	0		POS_HT	12	0	0	0	0
	POS_HT	13	33.0552	130.204	339.952	466.048		POS_HT	13	0	0	0	0		POS_HT	13	0	0	0	0
	POS_HT	14	52.1208	187.429	470.584	523.299		POS_HT	14	0	0	0	0		POS_HT	14	0	0	0	0
	POS_HT	15	106.011	206.342	537.497	471.419		POS_HT	15	0	0	0	0		POS_HT	15	0	0	0	0
	POS_HT	16	112.637	273.661	529.274	391.775		POS_HT	16	0	0	0	0		POS_HT	16	0	0	0	0
	POS_HT	17	106.883	386.551	493.893	348.156		POS_HT	17	0	0	0	0		POS_HT	17	0	0	0	0
	POS_HT	18	81.9297	426.314	420.205	310.779		POS_HT	18	0	0	0	0		POS_HT	18	0	0	0	0
	POS_HT	19	70.6441	411.029	327.878	357.998		POS_HT	19	0	0	0	0		POS_HT	19	0	0	0	0
	POS_HT	20	59.2427	353.11	293.222	359.558		POS_HT	20	0	0	0	0		POS_HT	20	0	0	0	0
	POS_HT	21	97.3051	353.61	342.13	301.536		POS_HT	21	0	0	0	0		POS_HT	21	0	0	0	0
	POS_HT	22	115.761	384.644	393.926	249.93		POS_HT	22	0	0	0	0		POS_HT	22	0	0	0	0
	POS_HT	23	128.045	415.109	406.797	268.549		POS_HT	23	0	0	0	0		POS_HT	23	0	0	0	0
	POS_HT	24	128.427	451.437	382.194	310.876		POS_HT	24	0	0	0	0		POS_HT	24	0	0	0	0
	POS_HT	25	143.299	469.193	378.198	317.98		POS_HT	25	0	0	0	0		POS_HT	25	0	0	0	0
	POS_HT	26	165.109	511.734	461.865	297.4		POS_HT	26	0	0	0	0		POS_HT	26	0	0	0	0
	POS_HT	27	165.156	584.692	462.722	278.829		POS_HT	27	0	0	0	0		POS_HT	27	0	0	0	0
	POS_HT	28	109.918	666.644	410.563	262.432		POS_HT	28	0	0	0	0		POS_HT	28	0	0	0	0
	POS_HT	29	98.5929	745.204	388.111	286.192		POS_HT	29	0	0	0	0		POS_HT	29	0	0	0	0
	POS_HT	30	117.428	790.847	327.327	296.294		POS_HT	30	0	0	0	0		POS_HT	30	0	0	0	0
	POS_HT	31	129.423	807.531	305.349	302.097		POS_HT	31	0	0	0	0		POS_HT	31	0	0	0	0
	POS_HT	32	137.039	861.852	299.121	325.268		POS_HT	32	0	0	0	0		POS_HT	32	0	0	0	0
	POS_HT	33	120.449	925.593	265.085	318.408		POS_HT	33	98.78	0	0	0		POS_HT	33	0	0	0	0
	POS_HT	34	95.1806	902.323	238.75	286.011		POS_HT	34	98.6	0	0	0		POS_HT	34	0	0	0	0
	POS_HT	35	79.4298	868.663	269.703	253.364		POS_HT	35	101.45	0	0	0		POS_HT	35	0	0	0	0
	POS_HT	36	88.2455	791.349	311.94	253.617		POS_HT	36	112.9	0	0	0		POS_HT	36	0	0	0	0
	POS_HT	37	108.727	697.748	297.368	244.701		POS_HT	37	96.7	0	0	0		POS_HT	37	0	0	0	0
	POS_HT	38	118.028	641.185	251.633	246.161		POS_HT	38	98.78	0	0	0		POS_HT	38	0	0	0	0
	POS_HT	39	109.554	760.596	218.391	226.893		POS_HT	39	101.45	0	0	0		POS_HT	39	0	0	0	0
	POS_HT	40	114.468	817.959	212.247	260.74		POS_HT	40	147.7	0	0	0		POS_HT	40	0	0	0	0
	POS_HT	41	139.574	864.053	267.444	295.54		POS_HT	41	101.45	0	0	0		POS_HT	41	0	0	0	0
	POS_HT	42	192.068	888.908	432.605	320.854		POS_HT	42	94.7	0	0	0		POS_HT	42	0	0	0	0
	POS_HT	43	205.573	935.466	662.7	330.798		POS_HT	43	96.3	0	0	0		POS_HT	43	0	0	0	0
	POS_HT	44	206.516	947.133	765.213	340.448		POS_HT	44	100.82	0	0	0		POS_HT	44	0	0	0	0
	POS_HT	45	194.341	930.637	749.861	346.222		POS_HT	45	94.7	0	0	0		POS_HT	45	0	0	0	0
	POS_HT	46	171.507	895.649	629.876	350.757		POS_HT	46	101.45	0	0	0		POS_HT	46	0	0	0	0
	POS_HT	47	139.47	858.104	680.028	357.124		POS_HT	47	119	0	0	0		POS_HT	47	0	0	0	0
	POS_HT	48	108.452	848.498	700.142	323.744		POS_HT	48	101.45	0	0	0		POS_HT	48	0	0	0	0
	POS_HT	49	78.4742	836.072	602.784	267.619		POS_HT	49	94.68	0	0	0		POS_HT	49	0	0	0	0
	POS_HT	50	51.7562	761.989	647.852	225.595		POS_HT	50	88	0	0	0		POS_HT	50	0	0	0	0
	POS_HT	51	41.4979	682.43	757.083	184.803		POS_HT	51	88	0	0	0		POS_HT	51	0	0	0	0
	POS_HT	52	52.4245	865.989	955.835	465.206		POS_HT	52	88	0	0	0		POS_HT	52	0	0	0	0
	POS_HT	53	64.6386	966.177	1020.2	466.45		POS_HT	53	93	0	0	0		POS_HT	53	0	0	0	0
	POS_NT	1	609.805	331.912	1706.7	1738.64		POS_HT	54	88	0	0	0		POS_HT	54	0	0	0	0
	POS_NT	2	567.873	349.305	937.595	1056.02		POS_HT	55	88	0	0	0		POS_HT	55	0	0	0	0
	POS_NT	3	515.139	368.277	817.675	826.301		POS_HT	56	88	0	0	0		POS_HT	56	0	0	0	0
	POS_NT	4	447.843	362.875	724.456	617.787		POS_HT	57	94.7	0	0	0		POS_HT	57	0	0	0	0
	POS_NT	5	372.404	401.125	773.899	535.705		POS_HT	58	93	0	0	0		POS_HT	58	0	0	0	0
	POS_NT	6	288.79	435.333	797.751	574.576		POS_HT	59	88	0	0	0		POS_HT	59	0	0	0	0
	POS_NT	7	176.993	453.83	816.832	551.896		POS_HT	60	88	0	0	0		POS_HT	60	0	0	0	0
	POS_NT	8	134.674	468.146	805.328	517.819		POS_HT	61	88	0	0	0		POS_HT	61	0	0	0	0
	POS_NT	9	102.03	434.581	783.016	508.052		POS_HT	62	93	0	0	0		POS_HT	62	0	0	0	0
	POS_NT	10	91.4917	350.439	741.246	471.27		POS_HT	63	93	0	0	0		POS_HT	63	0	0	0	0
	POS_NT	11	74.7	275.682	667.881	419.729		POS_HT	64	88	0	0	0		POS_HT	64	0	0	0	0
	POS_NT	12	67.1838	254.609	599.381	378.315		POS_HT	65	88	0	0	0		POS_HT	65	0	0	0	0
	POS_NT	13	113.142	386.128	704.8	395.662		POS_HT	66	88	0	0	0		POS_HT	66	0	0	0	0
	POS_NT	14	218.544	556.195	906.734	410.453		POS_HT	67	88	0	0	0		POS_HT	67	0	0	0	0
	POS_NT	15	405.966	647.491	1054.27	395.8		POS_HT	68	94.7	0	0	0		POS_HT	68	0	0	0	0
	POS_NT	16	449.697	743.148	1015.98	349.255		POS_HT	69	93.4	0	0	0		POS_HT	69	0	0	0	0
	POS_NT	17	382.426	868.163	958.817	443.614		POS_HT	70	88	0	0	0		POS_HT	70	0	0	0	0
	POS_NT	18	338.817	945.596	863.448	646.677		POS_HT	71	88	0	0	0		POS_HT	71	0	0	0	0
	POS_NT	19	324.684	964.986	758.987	697.571		POS_HT	72	88	0	0	0		POS_HT	72	0	0	0	0
	POS_NT	20	298.011	946.947	732.66	661.29		POS_HT	73	88	0	0	0		POS_HT	73	0	0	0	0
	POS_NT	21	304.679	880.06	918.736	553.77		POS_HT	74	88	0	0	0		POS_HT	74	0	0	0	0
	POS_NT	22	352.19	795.396	985.65	394.263		POS_HT	75	88	0	0	0		POS_HT	75	0	0	0	0
	POS_NT	23	365.386	709.985	906.902	366.732		POS_HT	76	88	0	0	0		POS_HT	76	0	0	0	0
	POS_NT	24	379.593	621.021	789.467	490.013		POS_HT	77	95.8	0	0	0		POS_HT	77	0	0	0	0
	POS_NT	25	391.165	523.157	746.874	614.974		POS_HT	78	88	0	0	0		POS_HT	78	0	0	0	0
	POS_NT	26	421.687	485.871	848.285	668.577		POS_HT	79	88	0	0	0		POS_HT	79	0	0	0	0
	POS_NT	27	415.831	586.518	842.351	630.064		POS_HT	80	88	0	0	0		POS_HT	80	0	0	0	0
	POS_NT	28	349.825	685.603	743.422	537.583		POS_HT	81	0	0	0	0		POS_HT	81	0	0	0	0
	POS_NT	29	339.63	788.383	720.758	439.471		POS_HT	82	0	0	0	0		POS_HT	82	0	0	0	0
	POS_NT	30	368.342	851.774	623.211	478.519		POS_HT	83	0	0	0	0		POS_HT	83	0	0	0	0
	POS_NT	31	408.975	865.753	608.64	801.731		POS_HT	84	0	0	0	0		POS_HT	84	0	0	0	0
	POS_NT	32	438.695	894.85	605.291	912.126		POS_HT	85	0	0	0	0		POS_HT	85	0	0	0	0
	POS_NT	33	405.683	940.3	567.571	850.097		POS_HT	86	0	0	0	0		POS_HT	86	0	0	0	0
	POS_NT	34	361.084	937.009	524.437	648.351		POS_HT	87	0	0	0	0		POS_HT	87	0	0	0	0
	POS_NT	35	324.908	887.469	589.264	586.547		POS_HT	88	0	0	0	0		POS_HT	88	0	0	0	0
	POS_NT	36	325.047	784.581	656.439	714.08		POS_HT	89	0	0	0	0		POS_HT	89	0	0	0	0
	POS_NT	37	353.415	677.163	640.48	688.238		POS_HT	90	0	0	0	0		POS_HT	90	0	0	0	0
	POS_NT	38	377.883	649.895	576.745	564.087		POS_HT	91	0	0	0	0		POS_HT	91	0	0	0	0
	POS_NT	39	359.004	788.744	490.967	529.278		POS_HT	92	0	0	0	0		POS_HT	92	0	0	0	0
	POS_NT	40	349.827	915.258	429.348	534.153		POS_HT	93	0	0	0	0		POS_HT	93	0	0	0	0
	POS_NT	41	367.581	977.957	475.297	567.614		POS_HT	94	0	0	0	0		POS_HT	94	0	0	0	0
	POS_NT	42	363.756	1036.48	641.01	612.236		POS_HT	95	0	0	0	0		POS_HT	95	0	0	0	0
	POS_NT	43	359.861	1040.74	812.523	719.918		POS_HT	96	0	0	0	0		POS_HT	96	0	0	0	0
	POS_NT	44	349.663	1064.19	886.221	713.754		POS_HT	97	0	0	0	0		POS_HT	97	0	0	0	0
	POS_NT	45	321.531	1084.66	875.551	671.834		POS_HT	98	0	0	0	0		POS_HT	98	0	0	0	0
	POS_NT	46	284.901	1074.5	786.312	717.331		POS_HT	99	0	0	0	0		POS_HT	99	0	0	0	0
	POS_NT	47	233.552	1034.05	868.281	655.362		POS_HT	100	0	0	0	0		POS_HT	100	0	0	0	0
	POS_NT	48	183.659	972.289	891.722	553.075		POS_HT	101	0	0	0	0		POS_HT	101	0	0	0	0
	POS_NT	49	139.221	907.831	752.724	578.95		POS_HT	102	0	0	0	0		POS_HT	102	0	0	0	0
	POS_NT	50	96.6789	818.718	747.959	523.927		POS_HT	103	0	0	0	0		POS_HT	103	0	0	0	0
	POS_NT	51	95.5367	756.811	851.071	450.104		POS_HT	104	0	0	0	0		POS_HT	104	0	0	0	0
	POS_NT	52	245.567	1447.36	1967.62	1168.76		POS_HT	105	0	0	0	0		POS_HT	105	0	0	0	0
	POS_NT	53	331.912	1706.7	1738.64	951.776		POS_HT	106	0	0	0	0		POS_HT	106	0	0	0	0
	NEG_HT	1	1862.54	2546.64	2800.59	1725.27		POS_HT	107	0	0	0	0		POS_HT	107	0	0	0	0
	NEG_HT	2	532.104	992.094	624.972	507.918		POS_HT	108	0	0	0	0		POS_HT	108	0	0	0	0
	NEG_HT	3	566.803	911.892	546	436.312		POS_HT	109	0	0	0	0		POS_HT	109	0	0	0	0
	NEG_HT	4	595.057	832.504	480.118	321.756		POS_HT	110	0	0	0	0		POS_HT	110	0	0	0	0
	NEG_HT	5	570.963	743.951	434.305	221.01		POS_HT	111	0	0	0	0		POS_HT	111	0	0	0	0
	NEG_HT	6	523.724	716.59	380.76	154.131		POS_HT	112	0	0	0	0		POS_HT	112	0	0	0	0
	NEG_HT	7	506.728	695.657	321.746	99.0353		POS_HT	113	0	0	0	0		POS_HT	113	0	0	0	0
	NEG_HT	8	521.084	665.913	288.804	67.1667		POS_HT	114	0	0	0	0		POS_HT	114	0	0	0	0
	NEG_HT	9	560.124	632.033	257.59	53.203		POS_HT	115	0	0	0	0		POS_HT	115	0	0	0	0
	NEG_HT	10	516.281	590.921	239.708	45.2537		POS_HT	116	0	0	0	0		POS_HT	116	0	0	0	0
	NEG_HT	11	468.535	574.92	214.526	35.0616		POS_HT	117	0	0	0	0		POS_HT	117	0	0	0	0
	NEG_HT	12	326.886	571.347	184.603	312.48		POS_HT	118	0	0	0	0		POS_HT	118	0	0	0	0
	NEG_HT	13	274.105	595.688	173.207	44.1194		POS_HT	119	0	0	0	0		POS_HT	119	0	0	0	0
	NEG_HT	14	339.587	630.023	187.684	40.6331		POS_HT	120	0	0	0	0		POS_HT	120	0	0	0	0
	NEG_HT	15	472.675	662.168	231.105	36.5946		POS_HT	121	0	0	0	0		POS_HT	121	0	0	0	0
	NEG_HT	16	431.11	1868.55	275.508	28.0168		POS_HT	122	0	0	0	0		POS_HT	122	0	0	0	0
	NEG_HT	17	418.302	1360.15	293.625	24.3485		POS_HT	123	0	0	0	0		POS_HT	123	0	0	0	0
	NEG_HT	18	397.569	1314.7	273.739	25.4031		POS_HT	124	0	0	0	0		POS_HT	124	0	0	0	0
	NEG_HT	19	524.343	1279.92	238.387	24.6119		POS_HT	125	0	0	0	0		POS_HT	125	0	0	0	0
	NEG_HT	20	533.188	1074.64	211.083	22.1165		POS_HT	126	0	0	0	0		POS_HT	126	0	0	0	0
	NEG_HT	21	457.373	987.784	246.966	23.3859		POS_HT	127	0	0	0	0		POS_HT	127	0	0	0	0
	NEG_HT	22	450.353	877.506	282.16	23.5678		POS_HT	128	0	0	0	0		POS_HT	128	0	0	0	0
	NEG_HT	23	444.916	743.282	245.353	20.3268		POS_HT	129	88	89.9	78.8	61		POS_HT	129	0	0	0	0
	NEG_HT	24	413.19	647.241	212.472	16.0847		POS_HT	130	88	89.9	78.5	61		POS_HT	130	0	0	0	0
	NEG_HT	25	368.378	566.158	160.463	11.4372		POS_HT	131	88	89.9	78.8	72.5		POS_HT	131	0	0	0	0
	NEG_HT	26	573.428	509.777	121.268	9.16691		POS_HT	132	88	89.9	80	96		POS_HT	132	0	0	0	0
	NEG_HT	27	423.206	454.223	94.3034	7.51783		POS_HT	133	88	89.9	87	86.3		POS_HT	133	0	0	0	0
	NEG_HT	28	308.21	441.919	78.9975	10.5356		POS_HT	134	88	89.9	90.7	63		POS_HT	134	0	0	0	0
	NEG_HT	29	304.022	499.134	81.7566	13.7982		POS_HT	135	88	89.9	197	63		POS_HT	135	0	0	0	0
	NEG_HT	30	269.755	452.612	65.7865	19.3672		POS_HT	136	88	89.9	196.8	61		POS_HT	136	0	0	0	0
	NEG_HT	31	224.061	456.559	46.5657	31.9221		POS_HT	137	94.7	89.9	80	61		POS_HT	137	0	0	0	0
	NEG_HT	32	216.014	549.863	41.236	64.3685		POS_HT	138	88	89.9	78.5	61		POS_HT	138	0	0	0	0
	NEG_HT	33	168.914	623.561	31.0294	101.561		POS_HT	139	88	89.9	78.5	61		POS_HT	139	0	0	0	0
	NEG_HT	34	140.338	640.218	22.4413	118.925		POS_HT	140	88	89.9	78.5	61		POS_HT	140	0	0	0	0
	NEG_HT	35	141.553	622.683	17.5763	102.606		POS_HT	141	88	89.9	74.88	61		POS_HT	141	0	0	0	0
	NEG_HT	36	363.387	840.385	30.9337	84.8265		POS_HT	142	88	89.9	74.88	61		POS_HT	142	0	0	0	0
	NEG_HT	37	622.411	829.833	61.6734	108.675		POS_HT	143	88	89.9	78.5	61		POS_HT	143	0	0	0	0
	NEG_HT	38	615.799	837.684	62.592	121.645		POS_HT	144	88	89.9	78.5	61		POS_HT	144	0	0	0	0
	NEG_HT	39	655.713	830.606	65.8144	105.23		POS_HT	145	112	89.9	78.8	61		POS_HT	145	0	0	0	0
	NEG_HT	40	774.62	757.668	62.1112	92.6688		POS_HT	146	128.9	89.9	78.8	61		POS_HT	146	0	0	0	0
	NEG_HT	41	864.052	687.051	67.4329	85.5575		POS_HT	147	101.45	89.9	74.88	61		POS_HT	147	0	0	0	0
	NEG_HT	42	848.722	696.184	118.401	68.2961		POS_HT	148	101.45	89.9	74.88	61		POS_HT	148	0	0	0	0
	NEG_HT	43	800.931	685.537	611.862	51.1768		POS_HT	149	208	89.9	78.5	61		POS_HT	149	0	0	0	0
	NEG_HT	44	789.2	713.826	519.042	48.6344		POS_HT	150	101.45	89.9	74.88	61		POS_HT	150	0	0	0	0
	NEG_HT	45	752.63	701.879	653.953	43.1627		POS_HT	151	98.6	89.9	78.5	63		POS_HT	151	0	0	0	0
	NEG_HT	46	792.16	643.506	532.524	36.2586		POS_HT	152	94.9	89.9	74.88	61		POS_HT	152	0	0	0	0
	NEG_HT	47	745.333	557.946	487.736	35.2293		POS_HT	153	128.9	89.9	74.88	61		POS_HT	153	0	0	0	0
	NEG_HT	48	708.793	481.018	410.594	28.7108		POS_HT	154	208	92.89	74.88	63		POS_HT	154	0	0	0	0
	NEG_HT	49	643.536	406.567	349.751	19.837		POS_HT	155	247.4	92.89	74.88	62.9		POS_HT	155	0	0	0	0
	NEG_HT	50	579.505	377.748	263.674	11.2914		POS_HT	156	254.1	92.89	74.88	61		POS_HT	156	0	0	0	0
	NEG_HT	51	560.08	316.992	225.862	4.64848		POS_HT	157	158.8	89.9	74.88	63		POS_HT	157	0	0	0	0
	NEG_HT	52	707.388	1903.81	2031.27	746.646		POS_HT	158	208	89.9	74.88	61		POS_HT	158	0	0	0	0
	NEG_HT	53	2546.64	2800.59	1725.27	606.46		POS_HT	159	251.23	89.9	74.88	61		POS_HT	159	0	0	0	0
	NEG_NT	1	1190.25	1873.91	3101	3136.79		POS_HT	160	259	89.9	78.8	61		POS_HT	160	0	0	0	0
	NEG_NT	2	1334.14	1886.53	954.999	636.016		POS_HT	161	112.9	89.9	78.5	61		POS_HT	161	0	0	0	0
	NEG_NT	3	1393.14	1731.23	843.424	492.253		POS_HT	162	247.4	89.9	74.88	63		POS_HT	162	0	0	0	0
	NEG_NT	4	1395.26	1455.71	720.976	373.55		POS_HT	163	287.8	89.9	79.88	81		POS_HT	163	0.812883	0	0	0
	NEG_NT	5	1436.67	1215.28	665.163	353.394		POS_HT	164	330	92.89	78.8	69.8		POS_HT	164	0.975912	0	0	0
	NEG_NT	6	1395.87	1054.06	627.769	265.808		POS_HT	165	251.73	89.9	74.88	63		POS_HT	165	0	0	0	0
	NEG_NT	7	1214.16	1051.05	593.925	247.418		POS_HT	166	261.5	89.9	74.88	63		POS_HT	166	0.667957	0	0	0
	NEG_NT	8	1085	985.599	533.424	206.131		POS_HT	167	251.53	89.9	78.8	61		POS_HT	167	0	0	0	0
	NEG_NT	9	996.525	838.727	482.428	206.895		POS_HT	168	251.23	89.9	74.88	61		POS_HT	168	0	0	0	0
	NEG_NT	10	914.689	700.677	426.581	229.251		POS_HT	169	119	89.9	74.88	61		POS_HT	169	0	0	0	0
	NEG_NT	11	798.461	724.665	368.454	271.963		POS_HT	170	98.78	89.9	74.88	61		POS_HT	170	0	0	0	0
	NEG_NT	12	567.616	777.724	306.27	329.968		POS_HT	171	94.7	89.9	74.88	62.9		POS_HT	171	0	0	0	0
	NEG_NT	13	483.897	1023.36	293.381	349.763		POS_HT	172	112	89.9	79.88	61		POS_HT	172	0	0	0	0
	NEG_NT	14	622.566	1178.26	421.973	486.869		POS_HT	173	253.3	89.9	78.5	64.8		POS_HT	173	0	0	0	0
	NEG_NT	15	1075.33	1198.09	496.305	512.442		POS_HT	174	97.9	89.9	74.88	61		POS_HT	174	0	0	0	0
	NEG_NT	16	1175.13	1234.84	601.164	471.678		POS_HT	175	94.68	89.9	74.88	63		POS_HT	175	0	0	0	0
	NEG_NT	17	1185.65	1320.42	683.599	373.563		POS_HT	176	88	89.9	74.88	62.9		POS_HT	176	0	0	0	0
	NEG_NT	18	1480.56	1349.76	589.129	279.41		POS_HT	177	0	0	0	0		POS_HT	177	0	0	0	0
	NEG_NT	19	1487.73	1316.49	455.966	208.485		POS_HT	178	0	0	0	0		POS_HT	178	0	0	0	0
	NEG_NT	20	1688.04	1268.22	402.447	107.474		POS_HT	179	0	0	0	0		POS_HT	179	0	0	0	0
	NEG_NT	21	1579.04	1248.14	401.14	58.7081		POS_HT	180	0	0	0	0		POS_HT	180	0	0	0	0
	NEG_NT	22	2036.23	1181.9	402.169	30.5865		POS_HT	181	0	0	0	0		POS_HT	181	0	0	0	0
	NEG_NT	23	1826.07	1073.56	365.133	32.3896		POS_HT	182	0	0	0	0		POS_HT	182	0	0	0	0
	NEG_NT	24	1788.95	1001.35	342.149	87.9712		POS_HT	183	0	0	0	0		POS_HT	183	0	0	0	0
	NEG_NT	25	1707.59	1043.93	290.293	152.413		POS_HT	184	0	0	0	0		POS_HT	184	0	0	0	0
	NEG_NT	26	2122.85	1083.92	246.076	230.335		POS_HT	185	0	0	0	0		POS_HT	185	0	0	0	0
	NEG_NT	27	1891.23	1099.94	185.922	246.737		POS_HT	186	0	0	0	0		POS_HT	186	0	0	0	0
	NEG_NT	28	1607.48	1132.36	202.815	217.135		POS_HT	187	0	0	0	0		POS_HT	187	0	0	0	0
	NEG_NT	29	1897.21	1385.1	265.365	179.342		POS_HT	188	0	0	0	0		POS_HT	188	0	0	0	0
	NEG_NT	30	1804.47	1218.52	374.802	183.943		POS_HT	189	0	0	0	0		POS_HT	189	0	0	0	0
	NEG_NT	31	1793.44	1205.28	381.949	289.759		POS_HT	190	0	0	0	0		POS_HT	190	0	0	0	0
	NEG_NT	32	1806.74	1217.61	390.707	408.954		POS_HT	191	0	0	0	0		POS_HT	191	0	0	0	0
	NEG_NT	33	1766.67	1220.31	338.708	464.881		POS_HT	192	0	0	0	0		POS_HT	192	0	0	0	0
	NEG_NT	34	1781.18	1215.4	278.019	414.481		POS_HT	193	0	0	0	0		POS_HT	193	0	0	0	0
	NEG_NT	35	1727.14	1186.31	260.066	320.951		POS_HT	194	0	0	0	0		POS_HT	194	0	0	0	0
	NEG_NT	36	1726.16	1151.41	229.761	256.271		POS_HT	195	0	0	0	0		POS_HT	195	0	0	0	0
	NEG_NT	37	1707.41	1103.17	194.999	213.547		POS_HT	196	0	0	0	0		POS_HT	196	0	0	0	0
	NEG_NT	38	1632.19	1061.22	150.226	179.783		POS_HT	197	0	0	0	0		POS_HT	197	0	0	0	0
	NEG_NT	39	1558.12	1099.34	131.131	170.636		POS_HT	198	0	0	0	0		POS_HT	198	0	0	0	0
	NEG_NT	40	1529.3	1099.88	119.467	149.445		POS_HT	199	0	0	0	0		POS_HT	199	0	0	0	0
	NEG_NT	41	1507.27	994.758	123.297	126.536		POS_HT	200	0	0	0	0		POS_HT	200	0	0	0	0
	NEG_NT	42	1411.85	953.229	223.665	107.778		POS_HT	201	0	0	0	0		POS_HT	201	0	0	0	0
	NEG_NT	43	1360.59	1031.24	439.47	93.0586		POS_HT	202	0	0	0	0		POS_HT	202	0	0	0	0
	NEG_NT	44	1278.6	1123.58	548.973	78.0566		POS_HT	203	0	0	0	0		POS_HT	203	0	0	0	0
	NEG_NT	45	1190.14	1132.09	625.979	65.397		POS_HT	204	0	0	0	0		POS_HT	204	0	0	0	0
	NEG_NT	46	1114.69	1123.46	501.395	67.0824		POS_HT	205	0	0	0	0		POS_HT	205	0	0	0	0
	NEG_NT	47	1019	1050.83	438.444	132.661		POS_HT	206	0	0	0	0		POS_HT	206	0	0	0	0
	NEG_NT	48	920.704	983.326	399.455	146.83		POS_HT	207	0	0	0	0		POS_HT	207	0	0	0	0
	NEG_NT	49	966.168	901.029	329.177	119.011		POS_HT	208	0	0	0	0		POS_HT	208	0	0	0	0
	NEG_NT	50	1034.22	807.515	267.34	95.9137		POS_HT	209	0	0	0	0		POS_HT	209	0	0	0	0
	NEG_NT	51	1190.14	713.395	285.805	66.6981		POS_HT	210	0	0	0	0		POS_HT	210	0	0	0	0
	NEG_NT	52	2800.87	2296.43	2945.84	1464.11		POS_HT	211	0	0	0	0		POS_HT	211	0	0	0	0
	NEG_NT	53	1873.91	3101	3136.79	1274.52		POS_HT	212	0	0	0	0		POS_HT	212	0	0	0	0
								POS_HT	213	0	0	0	0		POS_HT	213	0	0	0	0
								POS_HT	214	0	0	0	0		POS_HT	214	0	0	0	0
								POS_HT	215	0	0	0	0		POS_HT	215	0	0	0	0
								POS_HT	216	0	0	0	0		POS_HT	216	0	0	0	0
								POS_HT	217	0	0	0	0		POS_HT	217	0	0	0	0
								POS_HT	218	0	0	0	0		POS_HT	218	0	0	0	0
								POS_HT	219	0	0	0	0		POS_HT	219	0	0	0	0
								POS_HT	220	0	0	0	0		POS_HT	220	0	0	0	0
								POS_HT	221	0	0	0	0		POS_HT	221	0	0	0	0
								POS_HT	222	0	0	0	0		POS_HT	222	0	0	0	0
								POS_HT	223	0	0	0	0		POS_HT	223	0	0	0	0
								POS_HT	224	0	0	0	0		POS_HT	224	0	0	0	0
								POS_HT	225	94.7	92.89	74.88	0		POS_HT	225	0	0	0	0
								POS_HT	226	98.1	89.9	74.88	0		POS_HT	226	0	0	0	0
								POS_HT	227	95.41	89.9	74.88	0		POS_HT	227	0	0	0	0
								POS_HT	228	94.68	93.01	74.88	0		POS_HT	228	0	0	0	0
								POS_HT	229	96.7	92.89	74.88	0		POS_HT	229	0	0	0	0
								POS_HT	230	97.48	89.9	74.88	0		POS_HT	230	0	0	0	0
								POS_HT	231	97.4	89.9	74.88	0		POS_HT	231	0	0	0	0
								POS_HT	232	94.7	93.01	78.8	0		POS_HT	232	0	0	0	0
								POS_HT	233	101.45	92.89	82.5	0		POS_HT	233	0	0	0	0
								POS_HT	234	94.7	89.9	74.88	0		POS_HT	234	0	0	0	0
								POS_HT	235	88	89.9	78.5	0		POS_HT	235	0	0	0	0
								POS_HT	236	88	89.9	87	0		POS_HT	236	0	0	0	0
								POS_HT	237	88	89.9	90.7	0		POS_HT	237	0	0	0	0
								POS_HT	238	88	92.89	97	0		POS_HT	238	0	0	0	0
								POS_HT	239	88	89.9	119	0		POS_HT	239	0	0	0	0
								POS_HT	240	88	89.9	119	0		POS_HT	240	0	0	0	0
								POS_HT	241	93	89.9	136	0		POS_HT	241	0	0	0	0
								POS_HT	242	88	89.9	117	0		POS_HT	242	0	0	0	0
								POS_HT	243	93.4	89.9	99	0		POS_HT	243	0	0	0	0
								POS_HT	244	88	89.9	78.8	0		POS_HT	244	0	0	0	0
								POS_HT	245	94.7	97	79.88	0		POS_HT	245	0	0	0	0
								POS_HT	246	94.7	92.89	74.88	0		POS_HT	246	0	0	0	0
								POS_HT	247	99.18	89.9	74.88	0		POS_HT	247	0	0	0	0
								POS_HT	248	97.9	89.9	74.88	0		POS_HT	248	0	0	0	0
								POS_HT	249	208	92.89	78.8	0		POS_HT	249	0	0	0	0
								POS_HT	250	208	92.89	74.88	0		POS_HT	250	0	0	0	0
								POS_HT	251	112.9	89.9	74.88	0		POS_HT	251	0	0	0	0
								POS_HT	252	247.4	89.9	74.88	0		POS_HT	252	0	0	0	0
								POS_HT	253	112.9	89.9	90.7	0		POS_HT	253	0	0	0	0
								POS_HT	254	128.9	89.9	97	0		POS_HT	254	0	0	0	0
								POS_HT	255	158.8	89.9	82.5	0		POS_HT	255	0	0	0	0
								POS_HT	256	112.9	89.9	78.8	0		POS_HT	256	0	0	0	0
								POS_HT	257	93	89.9	74.88	0		POS_HT	257	0	0	0	0
								POS_HT	258	93.4	89.9	74.88	0		POS_HT	258	0	0	0	0
								POS_HT	259	195	89.9	86.5	0		POS_HT	259	0	0	0	0
								POS_HT	260	253.3	89.9	248	0		POS_HT	260	0	0	0	0
								POS_HT	261	98.6	89.9	119	0		POS_HT	261	0	0	0	0
								POS_HT	262	99.18	89.9	99	0		POS_HT	262	0	0	0	0
								POS_HT	263	100.82	89.9	139	0		POS_HT	263	0	0	0	0
								POS_HT	264	95.41	89.9	119	0		POS_HT	264	0	0	0	0
								POS_HT	265	95.41	92.89	78.8	0		POS_HT	265	0	0	0	0
								POS_HT	266	94.7	89.9	78.5	0		POS_HT	266	0	0	0	0
								POS_HT	267	88	89.9	74.88	0		POS_HT	267	0	0	0	0
								POS_HT	268	88	89.9	74.88	0		POS_HT	268	0	0	0	0
								POS_HT	269	99.18	89.9	74.88	0		POS_HT	269	0	0	0	0
								POS_HT	270	88	89.9	74.88	0		POS_HT	270	0	0	0	0
								POS_HT	271	88	89.9	74.88	0		POS_HT	271	0	0	0	0
								POS_HT	272	88	89.9	78.5	0		POS_HT	272	0	0	0	0
								POS_HT	273	0	0	0	0		POS_HT	273	0	0	0	0
								POS_HT	274	0	0	0	0		POS_HT	274	0	0	0	0
								POS_HT	275	0	0	0	0		POS_HT	275	0	0	0	0
								POS_HT	276	0	0	0	0		POS_HT	276	0	0	0	0
								POS_HT	277	0	0	0	0		POS_HT	277	0	0	0	0
								POS_HT	278	0	0	0	0		POS_HT	278	0	0	0	0
								POS_HT	279	0	0	0	0		POS_HT	279	0	0	0	0
								POS_HT	280	0	0	0	0		POS_HT	280	0	0	0	0
								POS_HT	281	0	0	0	0		POS_HT	281	0	0	0	0
								POS_HT	282	0	0	0	0		POS_HT	282	0	0	0	0
								POS_HT	283	0	0	0	0		POS_HT	283	0	0	0	0
								POS_HT	284	0	0	0	0		POS_HT	284	0	0	0	0
								POS_HT	285	0	0	0	0		POS_HT	285	0	0	0	0
								POS_HT	286	0	0	0	0		POS_HT	286	0	0	0	0
								POS_HT	287	0	0	0	0		POS_HT	287	0	0	0	0
								POS_HT	288	0	0	0	0		POS_HT	288	0	0	0	0
								POS_HT	289	0	0	0	0		POS_HT	289	0	0	0	0
								POS_HT	290	0	0	0	0		POS_HT	290	0	0	0	0
								POS_HT	291	0	0	0	0		POS_HT	291	0	0	0	0
								POS_HT	292	0	0	0	0		POS_HT	292	0	0	0	0
								POS_HT	293	0	0	0	0		POS_HT	293	0	0	0	0
								POS_HT	294	0	0	0	0		POS_HT	294	0	0	0	0
								POS_HT	295	0	0	0	0		POS_HT	295	0	0	0	0
								POS_HT	296	0	0	0	0		POS_HT	296	0	0	0	0
								POS_HT	297	0	0	0	0		POS_HT	297	0	0	0	0
								POS_HT	298	0	0	0	0		POS_HT	298	0	0	0	0
								POS_HT	299	0	0	0	0		POS_HT	299	0	0	0	0
								POS_HT	300	0	0	0	0		POS_HT	300	0	0	0	0
								POS_HT	301	0	0	0	0		POS_HT	301	0	0	0	0
								POS_HT	302	0	0	0	0		POS_HT	302	0	0	0	0
								POS_HT	303	0	0	0	0		POS_HT	303	0	0	0	0
								POS_HT	304	0	0	0	0		POS_HT	304	0	0	0	0
								POS_HT	305	0	0	0	0		POS_HT	305	0	0	0	0
								POS_HT	306	0	0	0	0		POS_HT	306	0	0	0	0
								POS_HT	307	0	0	0	0		POS_HT	307	0	0	0	0
								POS_HT	308	0	0	0	0		POS_HT	308	0	0	0	0
								POS_HT	309	0	0	0	0		POS_HT	309	0	0	0	0
								POS_HT	310	0	0	0	0		POS_HT	310	0	0	0	0
								POS_HT	311	0	0	0	0		POS_HT	311	0	0	0	0
								POS_HT	312	0	0	0	0		POS_HT	312	0	0	0	0
								POS_HT	313	0	0	0	0		POS_HT	313	0	0	0	0
								POS_HT	314	0	0	0	0		POS_HT	314	0	0	0	0
								POS_HT	315	0	0	0	0		POS_HT	315	0	0	0	0
								POS_HT	316	0	0	0	0		POS_HT	316	0	0	0	0
								POS_HT	317	0	0	0	0		POS_HT	317	0	0	0	0
								POS_HT	318	0	0	0	0		POS_HT	318	0	0	0	0
								POS_HT	319	0	0	0	0		POS_HT	319	0	0	0	0
								POS_HT	320	0	0	0	0		POS_HT	320	0	0	0	0
								POS_HT	321	112.9	92.89	0	0		POS_HT	321	0	0	0	0
								POS_HT	322	158.8	89.9	0	0		POS_HT	322	0	0	0	0
								POS_HT	323	253.3	89.9	0	0		POS_HT	323	0	0	0	0
								POS_HT	324	259	89.9	0	0		POS_HT	324	0	0	0	0
								POS_HT	325	208	89.9	0	0		POS_HT	325	0	0	0	0
								POS_HT	326	189.75	92.89	0	0		POS_HT	326	0	0	0	0
								POS_HT	327	251.23	93.5	0	0		POS_HT	327	0	0	0	0
								POS_HT	328	251.73	104	0	0		POS_HT	328	0	0	0	0
								POS_HT	329	189.75	98.5	0	0		POS_HT	329	0	0	0	0
								POS_HT	330	208	93.01	0	0		POS_HT	330	0	0	0	0
								POS_HT	331	253.3	100	0	0		POS_HT	331	0	0	0	0
								POS_HT	332	318.4	104	0	0		POS_HT	332	0.939594	0	0	0
								POS_HT	333	254.1	98.5	0	0		POS_HT	333	0	0	0	0
								POS_HT	334	252.3	119	0	0		POS_HT	334	0	0	0	0
								POS_HT	335	251.23	100	0	0		POS_HT	335	0	0	0	0
								POS_HT	336	208	92.89	0	0		POS_HT	336	0	0	0	0
								POS_HT	337	101.45	93.01	0	0		POS_HT	337	0	0	0	0
								POS_HT	338	101.45	89.9	0	0		POS_HT	338	0	0	0	0
								POS_HT	339	101.45	89.9	0	0		POS_HT	339	0	0	0	0
								POS_HT	340	99.18	89.9	0	0		POS_HT	340	0	0	0	0
								POS_HT	341	251.73	89.9	0	0		POS_HT	341	0	0	0	0
								POS_HT	342	147.7	89.9	0	0		POS_HT	342	0	0	0	0
								POS_HT	343	158.8	89.9	0	0		POS_HT	343	0	0	0	0
								POS_HT	344	95.41	89.9	0	0		POS_HT	344	0	0	0	0
								POS_HT	345	253.3	89.9	0	0		POS_HT	345	0	0	0	0
								POS_HT	346	253.3	89.9	0	0		POS_HT	346	0	0	0	0
								POS_HT	347	251.23	89.9	0	0		POS_HT	347	0	0	0	0
								POS_HT	348	158.8	89.9	0	0		POS_HT	348	0	0	0	0
								POS_HT	349	253.3	98.5	0	0		POS_HT	349	0	0	0	0
								POS_HT	350	259	98.5	0	0		POS_HT	350	0	0	0	0
								POS_HT	351	269.7	97	0	0		POS_HT	351	0.720943	0	0	0
								POS_HT	352	272.3	93.01	0	0		POS_HT	352	0.732593	0	0	0
								POS_HT	353	99.18	89.9	0	0		POS_HT	353	0	0	0	0
								POS_HT	354	158.8	98.5	0	0		POS_HT	354	0	0	0	0
								POS_HT	355	251.23	111	0	0		POS_HT	355	0	0	0	0
								POS_HT	356	253.3	115.1	0	0		POS_HT	356	0	0	0	0
								POS_HT	357	101.45	111.89	0	0		POS_HT	357	0	0	0	0
								POS_HT	358	254.1	111	0	0		POS_HT	358	0	0	0	0
								POS_HT	359	259	111	0	0		POS_HT	359	0	0	0	0
								POS_HT	360	109	93.01	0	0		POS_HT	360	0	0	0	0
								POS_HT	361	251.23	92.89	0	0		POS_HT	361	0	0	0	0
								POS_HT	362	101.45	89.9	0	0		POS_HT	362	0	0	0	0
								POS_HT	363	101.45	89.9	0	0		POS_HT	363	0	0	0	0
								POS_HT	364	93	89.9	0	0		POS_HT	364	0	0	0	0
								POS_HT	365	251.73	89.9	0	0		POS_HT	365	0	0	0	0
								POS_HT	366	121	89.9	0	0		POS_HT	366	0	0	0	0
								POS_HT	367	98.78	89.9	0	0		POS_HT	367	0	0	0	0
								POS_HT	368	88	89.9	0	0		POS_HT	368	0	0	0	0
								POS_HT	369	0	0	0	0		POS_HT	369	0	0	0	0
								POS_HT	370	0	0	0	0		POS_HT	370	0	0	0	0
								POS_HT	371	0	0	0	0		POS_HT	371	0	0	0	0
								POS_HT	372	0	0	0	0		POS_HT	372	0	0	0	0
								POS_HT	373	0	0	0	0		POS_HT	373	0	0	0	0
								POS_HT	374	0	0	0	0		POS_HT	374	0	0	0	0
								POS_HT	375	0	0	0	0		POS_HT	375	0	0	0	0
								POS_HT	376	0	0	0	0		POS_HT	376	0	0	0	0
								POS_HT	377	0	0	0	0		POS_HT	377	0	0	0	0
								POS_HT	378	0	0	0	0		POS_HT	378	0	0	0	0
								POS_HT	379	0	0	0	0		POS_HT	379	0	0	0	0
								POS_HT	380	0	0	0	0		POS_HT	380	0	0	0	0
								POS_HT	381	0	0	0	0		POS_HT	381	0	0	0	0
								POS_HT	382	0	0	0	0		POS_HT	382	0	0	0	0
								POS_HT	383	0	0	0	0		POS_HT	383	0	0	0	0
								POS_HT	384	0	0	0	0		POS_HT	384	0	0	0	0
								POS_HT	385	0	0	0	0		POS_HT	385	0	0	0	0
								POS_HT	386	0	0	0	0		POS_HT	386	0	0	0	0
								POS_HT	387	0	0	0	0		POS_HT	387	0	0	0	0
								POS_HT	388	0	0	0	0		POS_HT	388	0	0	0	0
								POS_HT	389	0	0	0	0		POS_HT	389	0	0	0	0
								POS_HT	390	0	0	0	0		POS_HT	390	0	0	0	0
								POS_HT	391	0	0	0	0		POS_HT	391	0	0	0	0
								POS_HT	392	0	0	0	0		POS_HT	392	0	0	0	0
								POS_HT	393	0	0	0	0		POS_HT	393	0	0	0	0
								POS_HT	394	0	0	0	0		POS_HT	394	0	0	0	0
								POS_HT	395	0	0	0	0		POS_HT	395	0	0	0	0
								POS_HT	396	0	0	0	0		POS_HT	396	0	0	0	0
								POS_HT	397	0	0	0	0		POS_HT	397	0	0	0	0
								POS_HT	398	0	0	0	0		POS_HT	398	0	0	0	0
								POS_HT	399	0	0	0	0		POS_HT	399	0	0	0	0
								POS_HT	400	0	0	0	0		POS_HT	400	0	0	0	0
								POS_HT	401	0	0	0	0		POS_HT	401	0	0	0	0
								POS_HT	402	0	0	0	0		POS_HT	402	0	0	0	0
								POS_HT	403	0	0	0	0		POS_HT	403	0	0	0	0
								POS_HT	404	0	0	0	0		POS_HT	404	0	0	0	0
								POS_HT	405	0	0	0	0		POS_HT	405	0	0	0	0
								POS_HT	406	0	0	0	0		POS_HT	406	0	0	0	0
								POS_HT	407	0	0	0	0		POS_HT	407	0	0	0	0
								POS_HT	408	0	0	0	0		POS_HT	408	0	0	0	0
								POS_HT	409	0	0	0	0		POS_HT	409	0	0	0	0
								POS_HT	410	0	0	0	0		POS_HT	410	0	0	0	0
								POS_HT	411	0	0	0	0		POS_HT	411	0	0	0	0
								POS_HT	412	0	0	0	0		POS_HT	412	0	0	0	0
								POS_HT	413	0	0	0	0		POS_HT	413	0	0	0	0
								POS_HT	414	0	0	0	0		POS_HT	414	0	0	0	0
								POS_HT	415	0	0	0	0		POS_HT	415	0	0	0	0
								POS_HT	416	0	0	0	0		POS_HT	416	0	0	0	0
								POS_HT	417	101.45	0	0	62.9		POS_HT	417	0	0	0	0
								POS_HT	418	94.68	0	0	62.9		POS_HT	418	0	0	0	0
								POS_HT	419	94.68	0	0	62.9		POS_HT	419	0	0	0	0
								POS_HT	420	96.7	0	0	72.5		POS_HT	420	0	0	0	0
								POS_HT	421	88	0	0	65		POS_HT	421	0	0	0	0
								POS_HT	422	94.7	0	0	64.2		POS_HT	422	0	0	0	0
								POS_HT	423	97.48	0	0	63.5		POS_HT	423	0	0	0	0
								POS_HT	424	98.1	0	0	62.9		POS_HT	424	0	0	0	0
								POS_HT	425	112.9	0	0	62.9		POS_HT	425	0	0	0	0
								POS_HT	426	208	0	0	62.9		POS_HT	426	0	0	0	0
								POS_HT	427	251.53	0	0	62.9		POS_HT	427	0	0	0	0
								POS_HT	428	251.23	0	0	62.9		POS_HT	428	0	0	0	0
								POS_HT	429	158.8	0	0	62.9		POS_HT	429	0	0	0	0
								POS_HT	430	251.23	0	0	62.9		POS_HT	430	0	0	0	0
								POS_HT	431	266.8	0	0	62.9		POS_HT	431	0.674144	0	0	0
								POS_HT	432	269.7	0	0	62.9		POS_HT	432	0.717736	0	0	0
								POS_HT	433	247.4	0	0	64.2		POS_HT	433	0	0	0	0
								POS_HT	434	208	0	0	62.9		POS_HT	434	0	0	0	0
								POS_HT	435	200	0	0	63.5		POS_HT	435	0	0	0	0
								POS_HT	436	101.45	0	0	62.9		POS_HT	436	0	0	0	0
								POS_HT	437	101.45	0	0	62.9		POS_HT	437	0	0	0	0
								POS_HT	438	97.4	0	0	62.9		POS_HT	438	0	0	0	0
								POS_HT	439	99.18	0	0	62.9		POS_HT	439	0	0	0	0
								POS_HT	440	94.7	0	0	62.9		POS_HT	440	0	0	0	0
								POS_HT	441	93.4	0	0	62.9		POS_HT	441	0	0	0	0
								POS_HT	442	94.7	0	0	62.9		POS_HT	442	0	0	0	0
								POS_HT	443	98.8	0	0	62.9		POS_HT	443	0	0	0	0
								POS_HT	444	101.45	0	0	65		POS_HT	444	0	0	0	0
								POS_HT	445	96.7	0	0	62.9		POS_HT	445	0	0	0	0
								POS_HT	446	112.9	0	0	63.5		POS_HT	446	0	0	0	0
								POS_HT	447	247.4	0	0	63.5		POS_HT	447	0	0	0	0
								POS_HT	448	253.3	0	0	65		POS_HT	448	0	0	0	0
								POS_HT	449	94.7	0	0	62.9		POS_HT	449	0	0	0	0
								POS_HT	450	95.8	0	0	65		POS_HT	450	0	0	0	0
								POS_HT	451	148.2	0	0	64.2		POS_HT	451	0	0	0	0
								POS_HT	452	269.7	0	0	63.5		POS_HT	452	0.706891	0	0	0
								POS_HT	453	230	0	0	62.9		POS_HT	453	0	0	0	0
								POS_HT	454	259	0	0	64.2		POS_HT	454	0	0	0	0
								POS_HT	455	254.2	0	0	63.5		POS_HT	455	0	0	0	0
								POS_HT	456	272.3	0	0	62.9		POS_HT	456	0.737961	0	0	0
								POS_HT	457	259	0	0	65		POS_HT	457	0	0	0	0
								POS_HT	458	251.73	0	0	63.5		POS_HT	458	0	0	0	0
								POS_HT	459	208	0	0	62.9		POS_HT	459	0	0	0	0
								POS_HT	460	95.41	0	0	62.9		POS_HT	460	0	0	0	0
								POS_HT	461	94.7	0	0	62.9		POS_HT	461	0	0	0	0
								POS_HT	462	88	0	0	62.9		POS_HT	462	0	0	0	0
								POS_HT	463	88	0	0	65		POS_HT	463	0	0	0	0
								POS_HT	464	88	0	0	65		POS_HT	464	0	0	0	0
								POS_HT	465	0	0	0	0		POS_HT	465	0	0	0	0
								POS_HT	466	0	0	0	0		POS_HT	466	0	0	0	0
								POS_HT	467	0	0	0	0		POS_HT	467	0	0	0	0
								POS_HT	468	0	0	0	0		POS_HT	468	0	0	0	0
								POS_HT	469	0	0	0	0		POS_HT	469	0	0	0	0
								POS_HT	470	0	0	0	0		POS_HT	470	0	0	0	0
								POS_HT	471	0	0	0	0		POS_HT	471	0	0	0	0
								POS_HT	472	0	0	0	0		POS_HT	472	0	0	0	0
								POS_HT	473	0	0	0	0		POS_HT	473	0	0	0	0
								POS_HT	474	0	0	0	0		POS_HT	474	0	0	0	0
								POS_HT	475	0	0	0	0		POS_HT	475	0	0	0	0
								POS_HT	476	0	0	0	0		POS_HT	476	0	0	0	0
								POS_HT	477	0	0	0	0		POS_HT	477	0	0	0	0
								POS_HT	478	0	0	0	0		POS_HT	478	0	0	0	0
								POS_HT	479	0	0	0	0		POS_HT	479	0	0	0	0
								POS_HT	480	0	0	0	0		POS_HT	480	0	0	0	0
								POS_HT	481	0	0	0	0		POS_HT	481	0	0	0	0
								POS_HT	482	0	0	0	0		POS_HT	482	0	0	0	0
								POS_HT	483	0	0	0	0		POS_HT	483	0	0	0	0
								POS_HT	484	0	0	0	0		POS_HT	484	0	0	0	0
								POS_HT	485	0	0	0	0		POS_HT	485	0	0	0	0
								POS_HT	486	0	0	0	0		POS_HT	486	0	0	0	0
								POS_HT	487	0	0	0	0		POS_HT	487	0	0	0	0
								POS_HT	488	0	0	0	0		POS_HT	488	0	0	0	0
								POS_HT	489	0	0	0	0		POS_HT	489	0	0	0	0
								POS_HT	490	0	0	0	0		POS_HT	490	0	0	0	0
								POS_HT	491	0	0	0	0		POS_HT	491	0	0	0	0
								POS_HT	492	0	0	0	0		POS_HT	492	0	0	0	0
								POS_HT	493	0	0	0	0		POS_HT	493	0	0	0	0
								POS_HT	494	0	0	0	0		POS_HT	494	0	0	0	0
								POS_HT	495	0	0	0	0		POS_HT	495	0	0	0	0
								POS_HT	496	0	0	0	0		POS_HT	496	0	0	0	0
								POS_HT	497	0	0	0	0		POS_HT	497	0	0	0	0
								POS_HT	498	0	0	0	0		POS_HT	498	0	0	0	0
								POS_HT	499	0	0	0	0		POS_HT	499	0	0	0	0
								POS_HT	500	0	0	0	0		POS_HT	500	0	0	0	0
								POS_HT	501	0	0	0	0		POS_HT	501	0	0	0	0
								POS_HT	502	0	0	0	0		POS_HT	502	0	0	0	0
								POS_HT	503	0	0	0	0		POS_HT	503	0	0	0	0
								POS_HT	504	0	0	0	0		POS_HT	504	0	0	0	0
								POS_HT	505	0	0	0	0		POS_HT	505	0	0	0	0
								POS_HT	506	0	0	0	0		POS_HT	506	0	0	0	0
								POS_HT	507	0	0	0	0		POS_HT	507	0	0	0	0
								POS_HT	508	0	0	0	0		POS_HT	508	0	0	0	0
								POS_HT	509	0	0	0	0		POS_HT	509	0	0	0	0
								POS_HT	510	0	0	0	0		POS_HT	510	0	0	0	0
								POS_HT	511	0	0	0	0		POS_HT	511	0	0	0	0
								POS_HT	512	0	0	0	0		POS_HT	512	0	0	0	0
								POS_HT	513	0	0	75.88	64.2		POS_HT	513	0	0	0	0
								POS_HT	514	0	0	75.88	62.9		POS_HT	514	0	0	0	0
								POS_HT	515	0	0	75.88	62.9		POS_HT	515	0	0	0	0
								POS_HT	516	0	0	75.88	62.9		POS_HT	516	0	0	0	0
								POS_HT	517	0	0	75.88	62.9		POS_HT	517	0	0	0	0
								POS_HT	518	0	0	75.88	62.9		POS_HT	518	0	0	0	0
								POS_HT	519	0	0	75.88	62.9		POS_HT	519	0	0	0	0
								POS_HT	520	0	0	75.88	62.9		POS_HT	520	0	0	0	0
								POS_HT	521	0	0	78.4	65		POS_HT	521	0	0	0	0
								POS_HT	522	0	0	75.88	62.9		POS_HT	522	0	0	0	0
								POS_HT	523	0	0	75.88	63.5		POS_HT	523	0	0	0	0
								POS_HT	524	0	0	75.88	62.9		POS_HT	524	0	0	0	0
								POS_HT	525	0	0	78.4	62.9		POS_HT	525	0	0	0	0
								POS_HT	526	0	0	79.88	62.9		POS_HT	526	0	0	0	0
								POS_HT	527	0	0	79.88	62.9		POS_HT	527	0	0	0	0
								POS_HT	528	0	0	78.4	62.9		POS_HT	528	0	0	0	0
								POS_HT	529	0	0	75.88	62.9		POS_HT	529	0	0	0	0
								POS_HT	530	0	0	75.88	65		POS_HT	530	0	0	0	0
								POS_HT	531	0	0	75.88	64.2		POS_HT	531	0	0	0	0
								POS_HT	532	0	0	75.88	63.5		POS_HT	532	0	0	0	0
								POS_HT	533	0	0	75.88	64.2		POS_HT	533	0	0	0	0
								POS_HT	534	0	0	75.88	63.5		POS_HT	534	0	0	0	0
								POS_HT	535	0	0	75.88	63.5		POS_HT	535	0	0	0	0
								POS_HT	536	0	0	75.88	62.9		POS_HT	536	0	0	0	0
								POS_HT	537	0	0	75.88	62.9		POS_HT	537	0	0	0	0
								POS_HT	538	0	0	79.88	63.5		POS_HT	538	0	0	0	0
								POS_HT	539	0	0	80	63.5		POS_HT	539	0	0	0	0
								POS_HT	540	0	0	80	65		POS_HT	540	0	0	0	0
								POS_HT	541	0	0	96	71.4		POS_HT	541	0	0	0	0
								POS_HT	542	0	0	90	62.9		POS_HT	542	0	0	0	0
								POS_HT	543	0	0	90.1	64.2		POS_HT	543	0	0	0	0
								POS_HT	544	0	0	79.88	62.9		POS_HT	544	0	0	0	0
								POS_HT	545	0	0	75.88	62.9		POS_HT	545	0	0	0	0
								POS_HT	546	0	0	75.88	62.9		POS_HT	546	0	0	0	0
								POS_HT	547	0	0	79.88	62.9		POS_HT	547	0	0	0	0
								POS_HT	548	0	0	97.9	62.9		POS_HT	548	0	0	0	0
								POS_HT	549	0	0	90	65		POS_HT	549	0	0	0	0
								POS_HT	550	0	0	79.88	68.7		POS_HT	550	0	0	0	0
								POS_HT	551	0	0	78.4	68.7		POS_HT	551	0	0	0	0
								POS_HT	552	0	0	79.88	64.2		POS_HT	552	0	0	0	0
								POS_HT	553	0	0	75.88	80.5		POS_HT	553	0	0	0	0
								POS_HT	554	0	0	75.88	68.7		POS_HT	554	0	0	0	0
								POS_HT	555	0	0	75.88	62.9		POS_HT	555	0	0	0	0
								POS_HT	556	0	0	75.88	64.2		POS_HT	556	0	0	0	0
								POS_HT	557	0	0	79.88	65		POS_HT	557	0	0	0	0
								POS_HT	558	0	0	75.88	65		POS_HT	558	0	0	0	0
								POS_HT	559	0	0	75.88	65		POS_HT	559	0	0	0	0
								POS_HT	560	0	0	75.88	65		POS_HT	560	0	0	0	0
								POS_HT	561	0	0	0	0		POS_HT	561	0	0	0	0
								POS_HT	562	0	0	0	0		POS_HT	562	0	0	0	0
								POS_HT	563	0	0	0	0		POS_HT	563	0	0	0	0
								POS_HT	564	0	0	0	0		POS_HT	564	0	0	0	0
								POS_HT	565	0	0	0	0		POS_HT	565	0	0	0	0
								POS_HT	566	0	0	0	0		POS_HT	566	0	0	0	0
								POS_HT	567	0	0	0	0		POS_HT	567	0	0	0	0
								POS_HT	568	0	0	0	0		POS_HT	568	0	0	0	0
								POS_HT	569	0	0	0	0		POS_HT	569	0	0	0	0
								POS_HT	570	0	0	0	0		POS_HT	570	0	0	0	0
								POS_HT	571	0	0	0	0		POS_HT	571	0	0	0	0
								POS_HT	572	0	0	0	0		POS_HT	572	0	0	0	0
								POS_HT	573	0	0	0	0		POS_HT	573	0	0	0	0
								POS_HT	574	0	0	0	0		POS_HT	574	0	0	0	0
								POS_HT	575	0	0	0	0		POS_HT	575	0	0	0	0
								POS_HT	576	0	0	0	0		POS_HT	576	0	0	0	0
								POS_HT	577	0	0	0	0		POS_HT	577	0	0	0	0
								POS_HT	578	0	0	0	0		POS_HT	578	0	0	0	0
								POS_HT	579	0	0	0	0		POS_HT	579	0	0	0	0
								POS_HT	580	0	0	0	0		POS_HT	580	0	0	0	0
								POS_HT	581	0	0	0	0		POS_HT	581	0	0	0	0
								POS_HT	582	0	0	0	0		POS_HT	582	0	0	0	0
								POS_HT	583	0	0	0	0		POS_HT	583	0	0	0	0
								POS_HT	584	0	0	0	0		POS_HT	584	0	0	0	0
								POS_HT	585	0	0	0	0		POS_HT	585	0	0	0	0
								POS_HT	586	0	0	0	0		POS_HT	586	0	0	0	0
								POS_HT	587	0	0	0	0		POS_HT	587	0	0	0	0
								POS_HT	588	0	0	0	0		POS_HT	588	0	0	0	0
								POS_HT	589	0	0	0	0		POS_HT	589	0	0	0	0
								POS_HT	590	0	0	0	0		POS_HT	590	0	0	0	0
								POS_HT	591	0	0	0	0		POS_HT	591	0	0	0	0
								POS_HT	592	0	0	0	0		POS_HT	592	0	0	0	0
								POS_HT	593	0	0	0	0		POS_HT	593	0	0	0	0
								POS_HT	594	0	0	0	0		POS_HT	594	0	0	0	0
								POS_HT	595	0	0	0	0		POS_HT	595	0	0	0	0
								POS_HT	596	0	0	0	0		POS_HT	596	0	0	0	0
								POS_HT	597	0	0	0	0		POS_HT	597	0	0	0	0
								POS_HT	598	0	0	0	0		POS_HT	598	0	0	0	0
								POS_HT	599	0	0	0	0		POS_HT	599	0	0	0	0
								POS_HT	600	0	0	0	0		POS_HT	600	0	0	0	0
								POS_HT	601	0	0	0	0		POS_HT	601	0	0	0	0
								POS_HT	602	0	0	0	0		POS_HT	602	0	0	0	0
								POS_HT	603	0	0	0	0		POS_HT	603	0	0	0	0
								POS_HT	604	0	0	0	0		POS_HT	604	0	0	0	0
								POS_HT	605	0	0	0	0		POS_HT	605	0	0	0	0
								POS_HT	606	0	0	0	0		POS_HT	606	0	0	0	0
								POS_HT	607	0	0	0	0		POS_HT	607	0	0	0	0
								POS_HT	608	0	0	0	0		POS_HT	608	0	0	0	0
								POS_HT	609	0	89	96	72.5		POS_HT	609	0	0	0	0
								POS_HT	610	0	89	80	78.9		POS_HT	610	0	0	0	0
								POS_HT	611	0	89	78.4	81.1		POS_HT	611	0	0	0	0
								POS_HT	612	0	89	75.88	82.9		POS_HT	612	0	0	0	0
								POS_HT	613	0	89	80	75.02		POS_HT	613	0	0	0	0
								POS_HT	614	0	89	80	65		POS_HT	614	0	0	0	0
								POS_HT	615	0	89	75.88	65		POS_HT	615	0	0	0	0
								POS_HT	616	0	89	75.88	80		POS_HT	616	0	0	0	0
								POS_HT	617	0	89	75.88	63.5		POS_HT	617	0	0	0	0
								POS_HT	618	0	89.9	75.88	62.9		POS_HT	618	0	0	0	0
								POS_HT	619	0	89.9	75.88	62.9		POS_HT	619	0	0	0	0
								POS_HT	620	0	89	75.88	62.9		POS_HT	620	0	0	0	0
								POS_HT	621	0	89	75.88	62.9		POS_HT	621	0	0	0	0
								POS_HT	622	0	89	75.88	62.9		POS_HT	622	0	0	0	0
								POS_HT	623	0	89	75.88	62.9		POS_HT	623	0	0	0	0
								POS_HT	624	0	89	75.88	62.9		POS_HT	624	0	0	0	0
								POS_HT	625	0	89	75.88	62.9		POS_HT	625	0	0	0	0
								POS_HT	626	0	89	75.88	62.9		POS_HT	626	0	0	0	0
								POS_HT	627	0	89	75.88	62.9		POS_HT	627	0	0	0	0
								POS_HT	628	0	89.9	75.88	62.9		POS_HT	628	0	0	0	0
								POS_HT	629	0	94.6	89	65		POS_HT	629	0	0	0	0
								POS_HT	630	0	89	90	62.9		POS_HT	630	0	0	0	0
								POS_HT	631	0	89	136	62.9		POS_HT	631	0	0	0	0
								POS_HT	632	0	89	90.1	62.9		POS_HT	632	0	0	0	0
								POS_HT	633	0	89.9	119	65		POS_HT	633	0	0	0	0
								POS_HT	634	0	89	234.3	68.7		POS_HT	634	0	0	0	0
								POS_HT	635	0	89	201	64.2		POS_HT	635	0	0	0	0
								POS_HT	636	0	89	180	64.2		POS_HT	636	0	0	0	0
								POS_HT	637	0	89	97	82.9		POS_HT	637	0	0	0	0
								POS_HT	638	0	89.9	89	82		POS_HT	638	0	0	0	0
								POS_HT	639	0	89	180	82.1		POS_HT	639	0	0	0	0
								POS_HT	640	0	89	99.6	73.68		POS_HT	640	0	0	0	0
								POS_HT	641	0	89	75.88	64.2		POS_HT	641	0	0	0	0
								POS_HT	642	0	89	75.88	65		POS_HT	642	0	0	0	0
								POS_HT	643	0	89.9	75.88	75.69		POS_HT	643	0	0	0	0
								POS_HT	644	0	89.9	89	80		POS_HT	644	0	0	0	0
								POS_HT	645	0	89.9	80	72.5		POS_HT	645	0	0	0	0
								POS_HT	646	0	89.9	119	71.4		POS_HT	646	0	0	0	0
								POS_HT	647	0	89	136	65		POS_HT	647	0	0	0	0
								POS_HT	648	0	89	91.6	63.5		POS_HT	648	0	0	0	0
								POS_HT	649	0	89	105	65		POS_HT	649	0	0	0	0
								POS_HT	650	0	89	80	62.9		POS_HT	650	0	0	0	0
								POS_HT	651	0	89	80	62.9		POS_HT	651	0	0	0	0
								POS_HT	652	0	89	75.88	62.9		POS_HT	652	0	0	0	0
								POS_HT	653	0	89	80	81.1		POS_HT	653	0	0	0	0
								POS_HT	654	0	89	75.88	71.67		POS_HT	654	0	0	0	0
								POS_HT	655	0	89	75.88	63.5		POS_HT	655	0	0	0	0
								POS_HT	656	0	89	75.88	65		POS_HT	656	0	0	0	0
								POS_HT	657	0	0	0	0		POS_HT	657	0	0	0	0
								POS_HT	658	0	0	0	0		POS_HT	658	0	0	0	0
								POS_HT	659	0	0	0	0		POS_HT	659	0	0	0	0
								POS_HT	660	0	0	0	0		POS_HT	660	0	0	0	0
								POS_HT	661	0	0	0	0		POS_HT	661	0	0	0	0
								POS_HT	662	0	0	0	0		POS_HT	662	0	0	0	0
								POS_HT	663	0	0	0	0		POS_HT	663	0	0	0	0
								POS_HT	664	0	0	0	0		POS_HT	664	0	0	0	0
								POS_HT	665	0	0	0	0		POS_HT	665	0	0	0	0
								POS_HT	666	0	0	0	0		POS_HT	666	0	0	0	0
								POS_HT	667	0	0	0	0		POS_HT	667	0	0	0	0
								POS_HT	668	0	0	0	0		POS_HT	668	0	0	0	0
								POS_HT	669	0	0	0	0		POS_HT	669	0	0	0	0
								POS_HT	670	0	0	0	0		POS_HT	670	0	0	0	0
								POS_HT	671	0	0	0	0		POS_HT	671	0	0	0	0
								POS_HT	672	0	0	0	0		POS_HT	672	0	0	0	0
								POS_HT	673	0	0	0	0		POS_HT	673	0	0	0	0
								POS_HT	674	0	0	0	0		POS_HT	674	0	0	0	0
								POS_HT	675	0	0	0	0		POS_HT	675	0	0	0	0
								POS_HT	676	0	0	0	0		POS_HT	676	0	0	0	0
								POS_HT	677	0	0	0	0		POS_HT	677	0	0	0	0
								POS_HT	678	0	0	0	0		POS_HT	678	0	0	0	0
								POS_HT	679	0	0	0	0		POS_HT	679	0	0	0	0
								POS_HT	680	0	0	0	0		POS_HT	680	0	0	0	0
								POS_HT	681	0	0	0	0		POS_HT	681	0	0	0	0
								POS_HT	682	0	0	0	0		POS_HT	682	0	0	0	0
								POS_HT	683	0	0	0	0		POS_HT	683	0	0	0	0
								POS_HT	684	0	0	0	0		POS_HT	684	0	0	0	0
								POS_HT	685	0	0	0	0		POS_HT	685	0	0	0	0
								POS_HT	686	0	0	0	0		POS_HT	686	0	0	0	0
								POS_HT	687	0	0	0	0		POS_HT	687	0	0	0	0
								POS_HT	688	0	0	0	0		POS_HT	688	0	0	0	0
								POS_HT	689	0	0	0	0		POS_HT	689	0	0	0	0
								POS_HT	690	0	0	0	0		POS_HT	690	0	0	0	0
								POS_HT	691	0	0	0	0		POS_HT	691	0	0	0	0
								POS_HT	692	0	0	0	0		POS_HT	692	0	0	0	0
								POS_HT	693	0	0	0	0		POS_HT	693	0	0	0	0
								POS_HT	694	0	0	0	0		POS_HT	694	0	0	0	0
								POS_HT	695	0	0	0	0		POS_HT	695	0	0	0	0
								POS_HT	696	0	0	0	0		POS_HT	696	0	0	0	0
								POS_HT	697	0	0	0	0		POS_HT	697	0	0	0	0
								POS_HT	698	0	0	0	0		POS_HT	698	0	0	0	0
								POS_HT	699	0	0	0	0		POS_HT	699	0	0	0	0
								POS_HT	700	0	0	0	0		POS_HT	700	0	0	0	0
								POS_HT	701	0	0	0	0		POS_HT	701	0	0	0	0
								POS_HT	702	0	0	0	0		POS_HT	702	0	0	0	0
								POS_HT	703	0	0	0	0		POS_HT	703	0	0	0	0
								POS_HT	704	0	0	0	0		POS_HT	704	0	0	0	0
								POS_HT	705	97.18	89.9	90	84.5		POS_HT	705	0	0	0	0
								POS_HT	706	98.68	89.9	75.88	100.3		POS_HT	706	0	0	0	0
								POS_HT	707	93.78	94.6	75.88	91.7		POS_HT	707	0	0	0	0
								POS_HT	708	94.8	89.9	75.88	82		POS_HT	708	0	0	0	0
								POS_HT	709	92	89	75.88	65		POS_HT	709	0	0	0	0
								POS_HT	710	92	89	75.88	76.36		POS_HT	710	0	0	0	0
								POS_HT	711	92	89	75.88	83		POS_HT	711	0	0	0	0
								POS_HT	712	92	89	79.88	80		POS_HT	712	0	0	0	0
								POS_HT	713	95.6	89	75.88	76.36		POS_HT	713	0	0	0	0
								POS_HT	714	92	89.9	75.88	65		POS_HT	714	0	0	0	0
								POS_HT	715	92	89	75.88	63.5		POS_HT	715	0	0	0	0
								POS_HT	716	92	89.9	75.88	62.9		POS_HT	716	0	0	0	0
								POS_HT	717	92	89.9	75.88	65		POS_HT	717	0	0	0	0
								POS_HT	718	93.47	97	75.88	62.9		POS_HT	718	0	0	0	0
								POS_HT	719	93.47	97.7	75.88	64.2		POS_HT	719	0	0	0	0
								POS_HT	720	93.47	95.01	78.4	63.5		POS_HT	720	0	0	0	0
								POS_HT	721	92	89.9	75.88	78.1		POS_HT	721	0	0	0	0
								POS_HT	722	92	89.9	75.88	80		POS_HT	722	0	0	0	0
								POS_HT	723	92	89	75.88	78.1		POS_HT	723	0	0	0	0
								POS_HT	724	92	89	75.88	73.01		POS_HT	724	0	0	0	0
								POS_HT	725	92	89.9	75.88	82.9		POS_HT	725	0	0	0	0
								POS_HT	726	92	89.9	75.88	83		POS_HT	726	0	0	0	0
								POS_HT	727	92	89.9	80	82		POS_HT	727	0	0	0	0
								POS_HT	728	92	89.9	75.88	72.5		POS_HT	728	0	0	0	0
								POS_HT	729	96.5	101.2	75.88	71.4		POS_HT	729	0	0	0	0
								POS_HT	730	98.3	104	75.88	65		POS_HT	730	0	0	0	0
								POS_HT	731	101.45	89.9	80	63.5		POS_HT	731	0	0	0	0
								POS_HT	732	97.6	89	89	62.9		POS_HT	732	0	0	0	0
								POS_HT	733	94.3	100	80	62.9		POS_HT	733	0	0	0	0
								POS_HT	734	92.1	97	136	62.9		POS_HT	734	0	0	0	0
								POS_HT	735	92.1	94.6	227.9	62.9		POS_HT	735	0	0	0	0
								POS_HT	736	92	89	234.3	62.9		POS_HT	736	0	0	0	0
								POS_HT	737	92	89.9	97	65		POS_HT	737	0	0	0	0
								POS_HT	738	92.1	89	97	65		POS_HT	738	0	0	0	0
								POS_HT	739	93.47	94.6	145	75.69		POS_HT	739	0	0	0	0
								POS_HT	740	95.11	100	234.9	80.5		POS_HT	740	0	0	0	0
								POS_HT	741	93.47	97	105	78.9		POS_HT	741	0	0	0	0
								POS_HT	742	92	94.6	149.1	80.5		POS_HT	742	0	0	0	0
								POS_HT	743	92	94.6	187	72.5		POS_HT	743	0	0	0	0
								POS_HT	744	92	101.2	191.7	65		POS_HT	744	0	0	0	0
								POS_HT	745	92	89	105	65		POS_HT	745	0	0	0	0
								POS_HT	746	92	89	90	62.9		POS_HT	746	0	0	0	0
								POS_HT	747	92	89	80	62.9		POS_HT	747	0	0	0	0
								POS_HT	748	92	89	79.88	62.9		POS_HT	748	0	0	0	0
								POS_HT	749	95.11	94.6	90	65		POS_HT	749	0	0	0	0
								POS_HT	750	92	89	80	65		POS_HT	750	0	0	0	0
								POS_HT	751	92	89	78.4	64.2		POS_HT	751	0	0	0	0
								POS_HT	752	92	89	75.88	62.9		POS_HT	752	0	0	0	0
								POS_HT	753	0	0	0	0		POS_HT	753	0	0	0	0
								POS_HT	754	0	0	0	0		POS_HT	754	0	0	0	0
								POS_HT	755	0	0	0	0		POS_HT	755	0	0	0	0
								POS_HT	756	0	0	0	0		POS_HT	756	0	0	0	0
								POS_HT	757	0	0	0	0		POS_HT	757	0	0	0	0
								POS_HT	758	0	0	0	0		POS_HT	758	0	0	0	0
								POS_HT	759	0	0	0	0		POS_HT	759	0	0	0	0
								POS_HT	760	0	0	0	0		POS_HT	760	0	0	0	0
								POS_HT	761	0	0	0	0		POS_HT	761	0	0	0	0
								POS_HT	762	0	0	0	0		POS_HT	762	0	0	0	0
								POS_HT	763	0	0	0	0		POS_HT	763	0	0	0	0
								POS_HT	764	0	0	0	0		POS_HT	764	0	0	0	0
								POS_HT	765	0	0	0	0		POS_HT	765	0	0	0	0
								POS_HT	766	0	0	0	0		POS_HT	766	0	0	0	0
								POS_HT	767	0	0	0	0		POS_HT	767	0	0	0	0
								POS_HT	768	0	0	0	0		POS_HT	768	0	0	0	0
								POS_HT	769	0	0	0	0		POS_HT	769	0	0	0	0
								POS_HT	770	0	0	0	0		POS_HT	770	0	0	0	0
								POS_HT	771	0	0	0	0		POS_HT	771	0	0	0	0
								POS_HT	772	0	0	0	0		POS_HT	772	0	0	0	0
								POS_HT	773	0	0	0	0		POS_HT	773	0	0	0	0
								POS_HT	774	0	0	0	0		POS_HT	774	0	0	0	0
								POS_HT	775	0	0	0	0		POS_HT	775	0	0	0	0
								POS_HT	776	0	0	0	0		POS_HT	776	0	0	0	0
								POS_HT	777	0	0	0	0		POS_HT	777	0	0	0	0
								POS_HT	778	0	0	0	0		POS_HT	778	0	0	0	0
								POS_HT	779	0	0	0	0		POS_HT	779	0	0	0	0
								POS_HT	780	0	0	0	0		POS_HT	780	0	0	0	0
								POS_HT	781	0	0	0	0		POS_HT	781	0	0	0	0
								POS_HT	782	0	0	0	0		POS_HT	782	0	0	0	0
								POS_HT	783	0	0	0	0		POS_HT	783	0	0	0	0
								POS_HT	784	0	0	0	0		POS_HT	784	0	0	0	0
								POS_HT	785	0	0	0	0		POS_HT	785	0	0	0	0
								POS_HT	786	0	0	0	0		POS_HT	786	0	0	0	0
								POS_HT	787	0	0	0	0		POS_HT	787	0	0	0	0
								POS_HT	788	0	0	0	0		POS_HT	788	0	0	0	0
								POS_HT	789	0	0	0	0		POS_HT	789	0	0	0	0
								POS_HT	790	0	0	0	0		POS_HT	790	0	0	0	0
								POS_HT	791	0	0	0	0		POS_HT	791	0	0	0	0
								POS_HT	792	0	0	0	0		POS_HT	792	0	0	0	0
								POS_HT	793	0	0	0	0		POS_HT	793	0	0	0	0
								POS_HT	794	0	0	0	0		POS_HT	794	0	0	0	0
								POS_HT	795	0	0	0	0		POS_HT	795	0	0	0	0
								POS_HT	796	0	0	0	0		POS_HT	796	0	0	0	0
								POS_HT	797	0	0	0	0		POS_HT	797	0	0	0	0
								POS_HT	798	0	0	0	0		POS_HT	798	0	0	0	0
								POS_HT	799	0	0	0	0		POS_HT	799	0	0	0	0
								POS_HT	800	0	0	0	0		POS_HT	800	0	0	0	0
								POS_HT	801	92.1	94.6	97.9	71.67		POS_HT	801	0	0	0	0
								POS_HT	802	92	94.6	89	65		POS_HT	802	0	0	0	0
								POS_HT	803	92	89.9	79.88	65		POS_HT	803	0	0	0	0
								POS_HT	804	92	89.9	79.88	68.7		POS_HT	804	0	0	0	0
								POS_HT	805	92	89.9	180	80.5		POS_HT	805	0	0	0	0
								POS_HT	806	92	89	145	106.7		POS_HT	806	0	0	0	0
								POS_HT	807	92	89.9	96	100.3		POS_HT	807	0	0	0	0
								POS_HT	808	92	89.9	90	82.1		POS_HT	808	0	0	0	0
								POS_HT	809	92.1	89.9	145	83		POS_HT	809	0	0	0	0
								POS_HT	810	92	89	114	84.5		POS_HT	810	0	0	0	0
								POS_HT	811	92	89	97	99.6		POS_HT	811	0	0	0	0
								POS_HT	812	92	89.9	90	100.3		POS_HT	812	0	0	0	0
								POS_HT	813	92	97	90.1	84.5		POS_HT	813	0	0	0	0
								POS_HT	814	92	94.6	90	84.5		POS_HT	814	0	0	0	0
								POS_HT	815	92	89	79.88	84.5		POS_HT	815	0	0	0	0
								POS_HT	816	92	89	75.88	83		POS_HT	816	0	0	0	0
								POS_HT	817	92	89	75.88	83		POS_HT	817	0	0	0	0
								POS_HT	818	92	89	75.88	72.34		POS_HT	818	0	0	0	0
								POS_HT	819	92	89	75.88	81.1		POS_HT	819	0	0	0	0
								POS_HT	820	92	89.9	75.88	72.34		POS_HT	820	0	0	0	0
								POS_HT	821	92	97	136	65		POS_HT	821	0	0	0	0
								POS_HT	822	92	89.9	91.6	62.9		POS_HT	822	0	0	0	0
								POS_HT	823	92	94.6	90	64.2		POS_HT	823	0	0	0	0
								POS_HT	824	92	89.9	90.1	62.9		POS_HT	824	0	0	0	0
								POS_HT	825	92	94.6	79.88	75.69		POS_HT	825	0	0	0	0
								POS_HT	826	92	94.6	80	63.5		POS_HT	826	0	0	0	0
								POS_HT	827	92	94.6	80	62.9		POS_HT	827	0	0	0	0
								POS_HT	828	94.7	100	80	62.9		POS_HT	828	0	0	0	0
								POS_HT	829	92	102.6	75.88	68.7		POS_HT	829	0	0	0	0
								POS_HT	830	92	97.7	75.88	78.9		POS_HT	830	0	0	0	0
								POS_HT	831	92	97	75.88	80.5		POS_HT	831	0	0	0	0
								POS_HT	832	93.47	94.6	78.4	78.1		POS_HT	832	0	0	0	0
								POS_HT	833	92	89	75.88	81.1		POS_HT	833	0	0	0	0
								POS_HT	834	92	89.9	75.88	80		POS_HT	834	0	0	0	0
								POS_HT	835	92	89.9	78.4	80.5		POS_HT	835	0	0	0	0
								POS_HT	836	92	94.6	80	82.9		POS_HT	836	0	0	0	0
								POS_HT	837	92	89.9	79.88	80.5		POS_HT	837	0	0	0	0
								POS_HT	838	92	89	80	82		POS_HT	838	0	0	0	0
								POS_HT	839	92	89	80	71.4		POS_HT	839	0	0	0	0
								POS_HT	840	92	89	80	72.5		POS_HT	840	0	0	0	0
								POS_HT	841	95.11	89	99.6	72.5		POS_HT	841	0	0	0	0
								POS_HT	842	92	89	80	82.1		POS_HT	842	0	0	0	0
								POS_HT	843	92	89	75.88	82.1		POS_HT	843	0	0	0	0
								POS_HT	844	92	94.6	79.88	75.02		POS_HT	844	0	0	0	0
								POS_HT	845	92	94.6	89	84.5		POS_HT	845	0	0	0	0
								POS_HT	846	92	89	80	80		POS_HT	846	0	0	0	0
								POS_HT	847	92	89	78.4	78.1		POS_HT	847	0	0	0	0
								POS_HT	848	92	89	89	68.7		POS_HT	848	0	0	0	0
								POS_HT	849	0	0	0	0		POS_HT	849	0	0	0	0
								POS_HT	850	0	0	0	0		POS_HT	850	0	0	0	0
								POS_HT	851	0	0	0	0		POS_HT	851	0	0	0	0
								POS_HT	852	0	0	0	0		POS_HT	852	0	0	0	0
								POS_HT	853	0	0	0	0		POS_HT	853	0	0	0	0
								POS_HT	854	0	0	0	0		POS_HT	854	0	0	0	0
								POS_HT	855	0	0	0	0		POS_HT	855	0	0	0	0
								POS_HT	856	0	0	0	0		POS_HT	856	0	0	0	0
								POS_HT	857	0	0	0	0		POS_HT	857	0	0	0	0
								POS_HT	858	0	0	0	0		POS_HT	858	0	0	0	0
								POS_HT	859	0	0	0	0		POS_HT	859	0	0	0	0
								POS_HT	860	0	0	0	0		POS_HT	860	0	0	0	0
								POS_HT	861	0	0	0	0		POS_HT	861	0	0	0	0
								POS_HT	862	0	0	0	0		POS_HT	862	0	0	0	0
								POS_HT	863	0	0	0	0		POS_HT	863	0	0	0	0
								POS_HT	864	0	0	0	0		POS_HT	864	0	0	0	0
								POS_HT	865	0	0	0	0		POS_HT	865	0	0	0	0
								POS_HT	866	0	0	0	0		POS_HT	866	0	0	0	0
								POS_HT	867	0	0	0	0		POS_HT	867	0	0	0	0
								POS_HT	868	0	0	0	0		POS_HT	868	0	0	0	0
								POS_HT	869	0	0	0	0		POS_HT	869	0	0	0	0
								POS_HT	870	0	0	0	0		POS_HT	870	0	0	0	0
								POS_HT	871	0	0	0	0		POS_HT	871	0	0	0	0
								POS_HT	872	0	0	0	0		POS_HT	872	0	0	0	0
								POS_HT	873	0	0	0	0		POS_HT	873	0	0	0	0
								POS_HT	874	0	0	0	0		POS_HT	874	0	0	0	0
								POS_HT	875	0	0	0	0		POS_HT	875	0	0	0	0
								POS_HT	876	0	0	0	0		POS_HT	876	0	0	0	0
								POS_HT	877	0	0	0	0		POS_HT	877	0	0	0	0
								POS_HT	878	0	0	0	0		POS_HT	878	0	0	0	0
								POS_HT	879	0	0	0	0		POS_HT	879	0	0	0	0
								POS_HT	880	0	0	0	0		POS_HT	880	0	0	0	0
								POS_HT	881	0	0	0	0		POS_HT	881	0	0	0	0
								POS_HT	882	0	0	0	0		POS_HT	882	0	0	0	0
								POS_HT	883	0	0	0	0		POS_HT	883	0	0	0	0
								POS_HT	884	0	0	0	0		POS_HT	884	0	0	0	0
								POS_HT	885	0	0	0	0		POS_HT	885	0	0	0	0
								POS_HT	886	0	0	0	0		POS_HT	886	0	0	0	0
								POS_HT	887	0	0	0	0		POS_HT	887	0	0	0	0
								POS_HT	888	0	0	0	0		POS_HT	888	0	0	0	0
								POS_HT	889	0	0	0	0		POS_HT	889	0	0	0	0
								POS_HT	890	0	0	0	0		POS_HT	890	0	0	0	0
								POS_HT	891	0	0	0	0		POS_HT	891	0	0	0	0
								POS_HT	892	0	0	0	0		POS_HT	892	0	0	0	0
								POS_HT	893	0	0	0	0		POS_HT	893	0	0	0	0
								POS_HT	894	0	0	0	0		POS_HT	894	0	0	0	0
								POS_HT	895	0	0	0	0		POS_HT	895	0	0	0	0
								POS_HT	896	0	0	0	0		POS_HT	896	0	0	0	0
								POS_HT	897	114.5	101.2	114	0		POS_HT	897	0	0	0	0
								POS_HT	898	103.87	94.6	89	0		POS_HT	898	0	0	0	0
								POS_HT	899	97.18	89	89	0		POS_HT	899	0	0	0	0
								POS_HT	900	92	89	105	0		POS_HT	900	0	0	0	0
								POS_HT	901	92.1	89	90	0		POS_HT	901	0	0	0	0
								POS_HT	902	92	89	78.4	0		POS_HT	902	0	0	0	0
								POS_HT	903	92	89.9	75.88	0		POS_HT	903	0	0	0	0
								POS_HT	904	92	89	75.88	0		POS_HT	904	0	0	0	0
								POS_HT	905	94.7	89	79.88	0		POS_HT	905	0	0	0	0
								POS_HT	906	92	89	79.88	0		POS_HT	906	0	0	0	0
								POS_HT	907	92	89	75.88	0		POS_HT	907	0	0	0	0
								POS_HT	908	92	94.6	75.88	0		POS_HT	908	0	0	0	0
								POS_HT	909	92	89	90	0		POS_HT	909	0	0	0	0
								POS_HT	910	92	97.7	105	0		POS_HT	910	0	0	0	0
								POS_HT	911	93.47	89	90	0		POS_HT	911	0	0	0	0
								POS_HT	912	92.1	89	97.9	0		POS_HT	912	0	0	0	0
								POS_HT	913	92	94.6	180	0		POS_HT	913	0	0	0	0
								POS_HT	914	92	89	136	0		POS_HT	914	0	0	0	0
								POS_HT	915	94.7	89	136	0		POS_HT	915	0	0	0	0
								POS_HT	916	97.18	89	105	0		POS_HT	916	0	0	0	0
								POS_HT	917	98.68	89	145	0		POS_HT	917	0	0	0	0
								POS_HT	918	103.87	89.9	97	0		POS_HT	918	0	0	0	0
								POS_HT	919	106.5	89	90	0		POS_HT	919	0	0	0	0
								POS_HT	920	101.45	89	79.88	0		POS_HT	920	0	0	0	0
								POS_HT	921	93.78	89	79.88	0		POS_HT	921	0	0	0	0
								POS_HT	922	99.22	94.6	78.4	0		POS_HT	922	0	0	0	0
								POS_HT	923	114	101.2	75.88	0		POS_HT	923	0	0	0	0
								POS_HT	924	106.5	94.6	75.88	0		POS_HT	924	0	0	0	0
								POS_HT	925	97.18	94.6	75.88	0		POS_HT	925	0	0	0	0
								POS_HT	926	101.45	89.9	75.88	0		POS_HT	926	0	0	0	0
								POS_HT	927	106.5	101.2	90.1	0		POS_HT	927	0	0	0	0
								POS_HT	928	99	97	80	0		POS_HT	928	0	0	0	0
								POS_HT	929	92	94.6	75.88	0		POS_HT	929	0	0	0	0
								POS_HT	930	92	97.7	75.88	0		POS_HT	930	0	0	0	0
								POS_HT	931	95.11	104	80	0		POS_HT	931	0	0	0	0
								POS_HT	932	96.5	109	89	0		POS_HT	932	0	0	0	0
								POS_HT	933	92	94.6	75.88	0		POS_HT	933	0	0	0	0
								POS_HT	934	93.47	100	80	0		POS_HT	934	0	0	0	0
								POS_HT	935	94.8	97	96	0		POS_HT	935	0	0	0	0
								POS_HT	936	94.8	97	90	0		POS_HT	936	0	0	0	0
								POS_HT	937	92	89.9	99.6	0		POS_HT	937	0	0	0	0
								POS_HT	938	92	89.9	90	0		POS_HT	938	0	0	0	0
								POS_HT	939	92	89.9	79.88	0		POS_HT	939	0	0	0	0
								POS_HT	940	92	89.9	79.88	0		POS_HT	940	0	0	0	0
								POS_HT	941	92.1	94.6	89	0		POS_HT	941	0	0	0	0
								POS_HT	942	92	94.6	75.88	0		POS_HT	942	0	0	0	0
								POS_HT	943	92	89.9	75.88	0		POS_HT	943	0	0	0	0
								POS_HT	944	92	89.9	75.88	0		POS_HT	944	0	0	0	0
								POS_HT	945	0	0	0	0		POS_HT	945	0	0	0	0
								POS_HT	946	0	0	0	0		POS_HT	946	0	0	0	0
								POS_HT	947	0	0	0	0		POS_HT	947	0	0	0	0
								POS_HT	948	0	0	0	0		POS_HT	948	0	0	0	0
								POS_HT	949	0	0	0	0		POS_HT	949	0	0	0	0
								POS_HT	950	0	0	0	0		POS_HT	950	0	0	0	0
								POS_HT	951	0	0	0	0		POS_HT	951	0	0	0	0
								POS_HT	952	0	0	0	0		POS_HT	952	0	0	0	0
								POS_HT	953	0	0	0	0		POS_HT	953	0	0	0	0
								POS_HT	954	0	0	0	0		POS_HT	954	0	0	0	0
								POS_HT	955	0	0	0	0		POS_HT	955	0	0	0	0
								POS_HT	956	0	0	0	0		POS_HT	956	0	0	0	0
								POS_HT	957	0	0	0	0		POS_HT	957	0	0	0	0
								POS_HT	958	0	0	0	0		POS_HT	958	0	0	0	0
								POS_HT	959	0	0	0	0		POS_HT	959	0	0	0	0
								POS_HT	960	0	0	0	0		POS_HT	960	0	0	0	0
								POS_HT	961	0	0	0	0		POS_HT	961	0	0	0	0
								POS_HT	962	0	0	0	0		POS_HT	962	0	0	0	0
								POS_HT	963	0	0	0	0		POS_HT	963	0	0	0	0
								POS_HT	964	0	0	0	0		POS_HT	964	0	0	0	0
								POS_HT	965	0	0	0	0		POS_HT	965	0	0	0	0
								POS_HT	966	0	0	0	0		POS_HT	966	0	0	0	0
								POS_HT	967	0	0	0	0		POS_HT	967	0	0	0	0
								POS_HT	968	0	0	0	0		POS_HT	968	0	0	0	0
								POS_HT	969	0	0	0	0		POS_HT	969	0	0	0	0
								POS_HT	970	0	0	0	0		POS_HT	970	0	0	0	0
								POS_HT	971	0	0	0	0		POS_HT	971	0	0	0	0
								POS_HT	972	0	0	0	0		POS_HT	972	0	0	0	0
								POS_HT	973	0	0	0	0		POS_HT	973	0	0	0	0
								POS_HT	974	0	0	0	0		POS_HT	974	0	0	0	0
								POS_HT	975	0	0	0	0		POS_HT	975	0	0	0	0
								POS_HT	976	0	0	0	0		POS_HT	976	0	0	0	0
								POS_HT	977	0	0	0	0		POS_HT	977	0	0	0	0
								POS_HT	978	0	0	0	0		POS_HT	978	0	0	0	0
								POS_HT	979	0	0	0	0		POS_HT	979	0	0	0	0
								POS_HT	980	0	0	0	0		POS_HT	980	0	0	0	0
								POS_HT	981	0	0	0	0		POS_HT	981	0	0	0	0
								POS_HT	982	0	0	0	0		POS_HT	982	0	0	0	0
								POS_HT	983	0	0	0	0		POS_HT	983	0	0	0	0
								POS_HT	984	0	0	0	0		POS_HT	984	0	0	0	0
								POS_HT	985	0	0	0	0		POS_HT	985	0	0	0	0
								POS_HT	986	0	0	0	0		POS_HT	986	0	0	0	0
								POS_HT	987	0	0	0	0		POS_HT	987	0	0	0	0
								POS_HT	988	0	0	0	0		POS_HT	988	0	0	0	0
								POS_HT	989	0	0	0	0		POS_HT	989	0	0	0	0
								POS_HT	990	0	0	0	0		POS_HT	990	0	0	0	0
								POS_HT	991	0	0	0	0		POS_HT	991	0	0	0	0
								POS_HT	992	0	0	0	0		POS_HT	992	0	0	0	0
								POS_HT	993	114	109	0	0		POS_HT	993	0	0	0	0
								POS_HT	994	109.5	101.2	0	0		POS_HT	994	0	0	0	0
								POS_HT	995	99.22	100	0	0		POS_HT	995	0	0	0	0
								POS_HT	996	93.78	97.7	0	0		POS_HT	996	0	0	0	0
								POS_HT	997	109.5	97	0	0		POS_HT	997	0	0	0	0
								POS_HT	998	114.5	89.9	0	0		POS_HT	998	0	0	0	0
								POS_HT	999	114	97	0	0		POS_HT	999	0	0	0	0
								POS_HT	1000	97.2	102.6	0	0		POS_HT	1000	0	0	0	0
								POS_HT	1001	105.7	112.3	0	0		POS_HT	1001	0	0	0	0
								POS_HT	1002	105.7	109	0	0		POS_HT	1002	0	0	0	0
								POS_HT	1003	99.22	109	0	0		POS_HT	1003	0	0	0	0
								POS_HT	1004	92	113.7	0	0		POS_HT	1004	0	0	0	0
								POS_HT	1005	94.7	169	0	0		POS_HT	1005	0	0	0	0
								POS_HT	1006	93.78	114	0	0		POS_HT	1006	0	0	0	0
								POS_HT	1007	92	109.4	0	0		POS_HT	1007	0	0	0	0
								POS_HT	1008	92	105.2	0	0		POS_HT	1008	0	0	0	0
								POS_HT	1009	96.5	109.4	0	0		POS_HT	1009	0	0	0	0
								POS_HT	1010	93.47	109	0	0		POS_HT	1010	0	0	0	0
								POS_HT	1011	98.68	108	0	0		POS_HT	1011	0	0	0	0
								POS_HT	1012	98.81	95.01	0	0		POS_HT	1012	0	0	0	0
								POS_HT	1013	125	94.6	0	0		POS_HT	1013	0	0	0	0
								POS_HT	1014	120	89	0	0		POS_HT	1014	0	0	0	0
								POS_HT	1015	206.5	94.6	0	0		POS_HT	1015	0	0	0	0
								POS_HT	1016	105.7	89	0	0		POS_HT	1016	0	0	0	0
								POS_HT	1017	114	89	0	0		POS_HT	1017	0	0	0	0
								POS_HT	1018	226.7	89	0	0		POS_HT	1018	0	0	0	0
								POS_HT	1019	248.53	89	0	0		POS_HT	1019	0.690247	0	0	0
								POS_HT	1020	232.3	89.9	0	0		POS_HT	1020	0	0	0	0
								POS_HT	1021	114	89	0	0		POS_HT	1021	0	0	0	0
								POS_HT	1022	106.5	89	0	0		POS_HT	1022	0	0	0	0
								POS_HT	1023	115	94.6	0	0		POS_HT	1023	0	0	0	0
								POS_HT	1024	109.5	89.9	0	0		POS_HT	1024	0	0	0	0
								POS_HT	1025	93.78	89	0	0		POS_HT	1025	0	0	0	0
								POS_HT	1026	101.45	89	0	0		POS_HT	1026	0	0	0	0
								POS_HT	1027	109.5	89	0	0		POS_HT	1027	0	0	0	0
								POS_HT	1028	125	109	0	0		POS_HT	1028	0	0	0	0
								POS_HT	1029	99.22	102.6	0	0		POS_HT	1029	0	0	0	0
								POS_HT	1030	105.7	107.1	0	0		POS_HT	1030	0	0	0	0
								POS_HT	1031	197.2	102.6	0	0		POS_HT	1031	0	0	0	0
								POS_HT	1032	120	97.7	0	0		POS_HT	1032	0	0	0	0
								POS_HT	1033	98.81	94.6	0	0		POS_HT	1033	0	0	0	0
								POS_HT	1034	95.11	89.9	0	0		POS_HT	1034	0	0	0	0
								POS_HT	1035	94.7	94.6	0	0		POS_HT	1035	0	0	0	0
								POS_HT	1036	94.7	89	0	0		POS_HT	1036	0	0	0	0
								POS_HT	1037	100	89	0	0		POS_HT	1037	0	0	0	0
								POS_HT	1038	96.5	89	0	0		POS_HT	1038	0	0	0	0
								POS_HT	1039	94.3	89	0	0		POS_HT	1039	0	0	0	0
								POS_HT	1040	94.7	89	0	0		POS_HT	1040	0	0	0	0
								POS_HT	1041	0	0	0	0		POS_HT	1041	0	0	0	0
								POS_HT	1042	0	0	0	0		POS_HT	1042	0	0	0	0
								POS_HT	1043	0	0	0	0		POS_HT	1043	0	0	0	0
								POS_HT	1044	0	0	0	0		POS_HT	1044	0	0	0	0
								POS_HT	1045	0	0	0	0		POS_HT	1045	0	0	0	0
								POS_HT	1046	0	0	0	0		POS_HT	1046	0	0	0	0
								POS_HT	1047	0	0	0	0		POS_HT	1047	0	0	0	0
								POS_HT	1048	0	0	0	0		POS_HT	1048	0	0	0	0
								POS_HT	1049	0	0	0	0		POS_HT	1049	0	0	0	0
								POS_HT	1050	0	0	0	0		POS_HT	1050	0	0	0	0
								POS_HT	1051	0	0	0	0		POS_HT	1051	0	0	0	0
								POS_HT	1052	0	0	0	0		POS_HT	1052	0	0	0	0
								POS_HT	1053	0	0	0	0		POS_HT	1053	0	0	0	0
								POS_HT	1054	0	0	0	0		POS_HT	1054	0	0	0	0
								POS_HT	1055	0	0	0	0		POS_HT	1055	0	0	0	0
								POS_HT	1056	0	0	0	0		POS_HT	1056	0	0	0	0
								POS_HT	1057	0	0	0	0		POS_HT	1057	0	0	0	0
								POS_HT	1058	0	0	0	0		POS_HT	1058	0	0	0	0
								POS_HT	1059	0	0	0	0		POS_HT	1059	0	0	0	0
								POS_HT	1060	0	0	0	0		POS_HT	1060	0	0	0	0
								POS_HT	1061	0	0	0	0		POS_HT	1061	0	0	0	0
								POS_HT	1062	0	0	0	0		POS_HT	1062	0	0	0	0
								POS_HT	1063	0	0	0	0		POS_HT	1063	0	0	0	0
								POS_HT	1064	0	0	0	0		POS_HT	1064	0	0	0	0
								POS_HT	1065	0	0	0	0		POS_HT	1065	0	0	0	0
								POS_HT	1066	0	0	0	0		POS_HT	1066	0	0	0	0
								POS_HT	1067	0	0	0	0		POS_HT	1067	0	0	0	0
								POS_HT	1068	0	0	0	0		POS_HT	1068	0	0	0	0
								POS_HT	1069	0	0	0	0		POS_HT	1069	0	0	0	0
								POS_HT	1070	0	0	0	0		POS_HT	1070	0	0	0	0
								POS_HT	1071	0	0	0	0		POS_HT	1071	0	0	0	0
								POS_HT	1072	0	0	0	0		POS_HT	1072	0	0	0	0
								POS_HT	1073	0	0	0	0		POS_HT	1073	0	0	0	0
								POS_HT	1074	0	0	0	0		POS_HT	1074	0	0	0	0
								POS_HT	1075	0	0	0	0		POS_HT	1075	0	0	0	0
								POS_HT	1076	0	0	0	0		POS_HT	1076	0	0	0	0
								POS_HT	1077	0	0	0	0		POS_HT	1077	0	0	0	0
								POS_HT	1078	0	0	0	0		POS_HT	1078	0	0	0	0
								POS_HT	1079	0	0	0	0		POS_HT	1079	0	0	0	0
								POS_HT	1080	0	0	0	0		POS_HT	1080	0	0	0	0
								POS_HT	1081	0	0	0	0		POS_HT	1081	0	0	0	0
								POS_HT	1082	0	0	0	0		POS_HT	1082	0	0	0	0
								POS_HT	1083	0	0	0	0		POS_HT	1083	0	0	0	0
								POS_HT	1084	0	0	0	0		POS_HT	1084	0	0	0	0
								POS_HT	1085	0	0	0	0		POS_HT	1085	0	0	0	0
								POS_HT	1086	0	0	0	0		POS_HT	1086	0	0	0	0
								POS_HT	1087	0	0	0	0		POS_HT	1087	0	0	0	0
								POS_HT	1088	0	0	0	0		POS_HT	1088	0	0	0	0
								POS_HT	1089	232.3	0	0	70.8		POS_HT	1089	0	0	0	0
								POS_HT	1090	115	0	0	72		POS_HT	1090	0	0	0	0
								POS_HT	1091	104	0	0	70		POS_HT	1091	0	0	0	0
								POS_HT	1092	98.81	0	0	72.1		POS_HT	1092	0	0	0	0
								POS_HT	1093	95.11	0	0	70.8		POS_HT	1093	0	0	0	0
								POS_HT	1094	96.3	0	0	71		POS_HT	1094	0	0	0	0
								POS_HT	1095	93.47	0	0	73.4		POS_HT	1095	0	0	0	0
								POS_HT	1096	92	0	0	73		POS_HT	1096	0	0	0	0
								POS_HT	1097	94.8	0	0	70.92		POS_HT	1097	0	0	0	0
								POS_HT	1098	94.7	0	0	70		POS_HT	1098	0	0	0	0
								POS_HT	1099	101.45	0	0	69.7		POS_HT	1099	0	0	0	0
								POS_HT	1100	100	0	0	63.9		POS_HT	1100	0	0	0	0
								POS_HT	1101	223	0	0	63.9		POS_HT	1101	0	0	0	0
								POS_HT	1102	234.2	0	0	73		POS_HT	1102	0	0	0	0
								POS_HT	1103	244.4	0	0	76.25		POS_HT	1103	0	0	0	0
								POS_HT	1104	120	0	0	76.25		POS_HT	1104	0	0	0	0
								POS_HT	1105	215.9	0	0	76.25		POS_HT	1105	0	0	0	0
								POS_HT	1106	109.5	0	0	70.8		POS_HT	1106	0	0	0	0
								POS_HT	1107	114	0	0	68.68		POS_HT	1107	0	0	0	0
								POS_HT	1108	114	0	0	63.9		POS_HT	1108	0	0	0	0
								POS_HT	1109	109.5	0	0	72.1		POS_HT	1109	0	0	0	0
								POS_HT	1110	96.5	0	0	69.7		POS_HT	1110	0	0	0	0
								POS_HT	1111	106.5	0	0	70		POS_HT	1111	0	0	0	0
								POS_HT	1112	101.45	0	0	63.9		POS_HT	1112	0	0	0	0
								POS_HT	1113	99.22	0	0	70.8		POS_HT	1113	0	0	0	0
								POS_HT	1114	96.5	0	0	70.8		POS_HT	1114	0	0	0	0
								POS_HT	1115	96.5	0	0	61.7		POS_HT	1115	0	0	0	0
								POS_HT	1116	94.8	0	0	61.7		POS_HT	1116	0	0	0	0
								POS_HT	1117	92	0	0	68.68		POS_HT	1117	0	0	0	0
								POS_HT	1118	98.68	0	0	63.9		POS_HT	1118	0	0	0	0
								POS_HT	1119	114.5	0	0	67.7		POS_HT	1119	0	0	0	0
								POS_HT	1120	109.5	0	0	63.1		POS_HT	1120	0	0	0	0
								POS_HT	1121	96.5	0	0	71		POS_HT	1121	0	0	0	0
								POS_HT	1122	99.22	0	0	70		POS_HT	1122	0	0	0	0
								POS_HT	1123	120	0	0	70.92		POS_HT	1123	0	0	0	0
								POS_HT	1124	283.9	0	0	76.1		POS_HT	1124	0.875246	0	0	0
								POS_HT	1125	115	0	0	70		POS_HT	1125	0	0	0	0
								POS_HT	1126	244.4	0	0	71		POS_HT	1126	0	0	0	0
								POS_HT	1127	114.5	0	0	70.4		POS_HT	1127	0	0	0	0
								POS_HT	1128	105.7	0	0	68.68		POS_HT	1128	0	0	0	0
								POS_HT	1129	96.6	0	0	68.68		POS_HT	1129	0	0	0	0
								POS_HT	1130	92.1	0	0	63.1		POS_HT	1130	0	0	0	0
								POS_HT	1131	92	0	0	61.7		POS_HT	1131	0	0	0	0
								POS_HT	1132	92	0	0	63.9		POS_HT	1132	0	0	0	0
								POS_HT	1133	100	0	0	61.7		POS_HT	1133	0	0	0	0
								POS_HT	1134	95.6	0	0	62.9		POS_HT	1134	0	0	0	0
								POS_HT	1135	94.7	0	0	61.7		POS_HT	1135	0	0	0	0
								POS_HT	1136	92	0	0	61.7		POS_HT	1136	0	0	0	0
								POS_HT	1137	0	0	0	0		POS_HT	1137	0	0	0	0
								POS_HT	1138	0	0	0	0		POS_HT	1138	0	0	0	0
								POS_HT	1139	0	0	0	0		POS_HT	1139	0	0	0	0
								POS_HT	1140	0	0	0	0		POS_HT	1140	0	0	0	0
								POS_HT	1141	0	0	0	0		POS_HT	1141	0	0	0	0
								POS_HT	1142	0	0	0	0		POS_HT	1142	0	0	0	0
								POS_HT	1143	0	0	0	0		POS_HT	1143	0	0	0	0
								POS_HT	1144	0	0	0	0		POS_HT	1144	0	0	0	0
								POS_HT	1145	0	0	0	0		POS_HT	1145	0	0	0	0
								POS_HT	1146	0	0	0	0		POS_HT	1146	0	0	0	0
								POS_HT	1147	0	0	0	0		POS_HT	1147	0	0	0	0
								POS_HT	1148	0	0	0	0		POS_HT	1148	0	0	0	0
								POS_HT	1149	0	0	0	0		POS_HT	1149	0	0	0	0
								POS_HT	1150	0	0	0	0		POS_HT	1150	0	0	0	0
								POS_HT	1151	0	0	0	0		POS_HT	1151	0	0	0	0
								POS_HT	1152	0	0	0	0		POS_HT	1152	0	0	0	0
								POS_HT	1153	0	0	0	0		POS_HT	1153	0	0	0	0
								POS_HT	1154	0	0	0	0		POS_HT	1154	0	0	0	0
								POS_HT	1155	0	0	0	0		POS_HT	1155	0	0	0	0
								POS_HT	1156	0	0	0	0		POS_HT	1156	0	0	0	0
								POS_HT	1157	0	0	0	0		POS_HT	1157	0	0	0	0
								POS_HT	1158	0	0	0	0		POS_HT	1158	0	0	0	0
								POS_HT	1159	0	0	0	0		POS_HT	1159	0	0	0	0
								POS_HT	1160	0	0	0	0		POS_HT	1160	0	0	0	0
								POS_HT	1161	0	0	0	0		POS_HT	1161	0	0	0	0
								POS_HT	1162	0	0	0	0		POS_HT	1162	0	0	0	0
								POS_HT	1163	0	0	0	0		POS_HT	1163	0	0	0	0
								POS_HT	1164	0	0	0	0		POS_HT	1164	0	0	0	0
								POS_HT	1165	0	0	0	0		POS_HT	1165	0	0	0	0
								POS_HT	1166	0	0	0	0		POS_HT	1166	0	0	0	0
								POS_HT	1167	0	0	0	0		POS_HT	1167	0	0	0	0
								POS_HT	1168	0	0	0	0		POS_HT	1168	0	0	0	0
								POS_HT	1169	0	0	0	0		POS_HT	1169	0	0	0	0
								POS_HT	1170	0	0	0	0		POS_HT	1170	0	0	0	0
								POS_HT	1171	0	0	0	0		POS_HT	1171	0	0	0	0
								POS_HT	1172	0	0	0	0		POS_HT	1172	0	0	0	0
								POS_HT	1173	0	0	0	0		POS_HT	1173	0	0	0	0
								POS_HT	1174	0	0	0	0		POS_HT	1174	0	0	0	0
								POS_HT	1175	0	0	0	0		POS_HT	1175	0	0	0	0
								POS_HT	1176	0	0	0	0		POS_HT	1176	0	0	0	0
								POS_HT	1177	0	0	0	0		POS_HT	1177	0	0	0	0
								POS_HT	1178	0	0	0	0		POS_HT	1178	0	0	0	0
								POS_HT	1179	0	0	0	0		POS_HT	1179	0	0	0	0
								POS_HT	1180	0	0	0	0		POS_HT	1180	0	0	0	0
								POS_HT	1181	0	0	0	0		POS_HT	1181	0	0	0	0
								POS_HT	1182	0	0	0	0		POS_HT	1182	0	0	0	0
								POS_HT	1183	0	0	0	0		POS_HT	1183	0	0	0	0
								POS_HT	1184	0	0	0	0		POS_HT	1184	0	0	0	0
								POS_HT	1185	0	0	87	61.7		POS_HT	1185	0	0	0	0
								POS_HT	1186	0	0	87	61.7		POS_HT	1186	0	0	0	0
								POS_HT	1187	0	0	89	61.7		POS_HT	1187	0	0	0	0
								POS_HT	1188	0	0	85	61.7		POS_HT	1188	0	0	0	0
								POS_HT	1189	0	0	99	63.9		POS_HT	1189	0	0	0	0
								POS_HT	1190	0	0	140.8	61.7		POS_HT	1190	0	0	0	0
								POS_HT	1191	0	0	142.1	61.7		POS_HT	1191	0	0	0	0
								POS_HT	1192	0	0	138.9	61.7		POS_HT	1192	0	0	0	0
								POS_HT	1193	0	0	191.5	74.1		POS_HT	1193	0	0	0	0
								POS_HT	1194	0	0	144.6	63.9		POS_HT	1194	0	0	0	0
								POS_HT	1195	0	0	140.5	61.7		POS_HT	1195	0	0	0	0
								POS_HT	1196	0	0	141.1	61.7		POS_HT	1196	0	0	0	0
								POS_HT	1197	0	0	144.4	70		POS_HT	1197	0	0	0	0
								POS_HT	1198	0	0	140.5	61.7		POS_HT	1198	0	0	0	0
								POS_HT	1199	0	0	141.2	61.7		POS_HT	1199	0	0	0	0
								POS_HT	1200	0	0	113.7	61.7		POS_HT	1200	0	0	0	0
								POS_HT	1201	0	0	94	61.7		POS_HT	1201	0	0	0	0
								POS_HT	1202	0	0	85	68.68		POS_HT	1202	0	0	0	0
								POS_HT	1203	0	0	85	63.1		POS_HT	1203	0	0	0	0
								POS_HT	1204	0	0	91	61.7		POS_HT	1204	0	0	0	0
								POS_HT	1205	0	0	84.8	63.1		POS_HT	1205	0	0	0	0
								POS_HT	1206	0	0	85	68.68		POS_HT	1206	0	0	0	0
								POS_HT	1207	0	0	84.8	63.1		POS_HT	1207	0	0	0	0
								POS_HT	1208	0	0	85	61.7		POS_HT	1208	0	0	0	0
								POS_HT	1209	0	0	94	61.7		POS_HT	1209	0	0	0	0
								POS_HT	1210	0	0	100	68.68		POS_HT	1210	0	0	0	0
								POS_HT	1211	0	0	140.8	72		POS_HT	1211	0	0	0	0
								POS_HT	1212	0	0	113.7	70.8		POS_HT	1212	0	0	0	0
								POS_HT	1213	0	0	135	61.7		POS_HT	1213	0	0	0	0
								POS_HT	1214	0	0	119	61.7		POS_HT	1214	0	0	0	0
								POS_HT	1215	0	0	138.9	61.7		POS_HT	1215	0	0	0	0
								POS_HT	1216	0	0	95.4	61.7		POS_HT	1216	0	0	0	0
								POS_HT	1217	0	0	84.8	61.7		POS_HT	1217	0	0	0	0
								POS_HT	1218	0	0	87	61.7		POS_HT	1218	0	0	0	0
								POS_HT	1219	0	0	87	70		POS_HT	1219	0	0	0	0
								POS_HT	1220	0	0	91	68.5		POS_HT	1220	0	0	0	0
								POS_HT	1221	0	0	87	70		POS_HT	1221	0	0	0	0
								POS_HT	1222	0	0	85	70.93		POS_HT	1222	0	0	0	0
								POS_HT	1223	0	0	82	70		POS_HT	1223	0	0	0	0
								POS_HT	1224	0	0	84.8	71		POS_HT	1224	0	0	0	0
								POS_HT	1225	0	0	92	70.91		POS_HT	1225	0	0	0	0
								POS_HT	1226	0	0	84.8	71		POS_HT	1226	0	0	0	0
								POS_HT	1227	0	0	82	69.7		POS_HT	1227	0	0	0	0
								POS_HT	1228	0	0	75.88	67.7		POS_HT	1228	0	0	0	0
								POS_HT	1229	0	0	84.8	63.1		POS_HT	1229	0	0	0	0
								POS_HT	1230	0	0	84.8	61.7		POS_HT	1230	0	0	0	0
								POS_HT	1231	0	0	75.88	61.7		POS_HT	1231	0	0	0	0
								POS_HT	1232	0	0	75.88	61.7		POS_HT	1232	0	0	0	0
								POS_HT	1233	0	0	0	0		POS_HT	1233	0	0	0	0
								POS_HT	1234	0	0	0	0		POS_HT	1234	0	0	0	0
								POS_HT	1235	0	0	0	0		POS_HT	1235	0	0	0	0
								POS_HT	1236	0	0	0	0		POS_HT	1236	0	0	0	0
								POS_HT	1237	0	0	0	0		POS_HT	1237	0	0	0	0
								POS_HT	1238	0	0	0	0		POS_HT	1238	0	0	0	0
								POS_HT	1239	0	0	0	0		POS_HT	1239	0	0	0	0
								POS_HT	1240	0	0	0	0		POS_HT	1240	0	0	0	0
								POS_HT	1241	0	0	0	0		POS_HT	1241	0	0	0	0
								POS_HT	1242	0	0	0	0		POS_HT	1242	0	0	0	0
								POS_HT	1243	0	0	0	0		POS_HT	1243	0	0	0	0
								POS_HT	1244	0	0	0	0		POS_HT	1244	0	0	0	0
								POS_HT	1245	0	0	0	0		POS_HT	1245	0	0	0	0
								POS_HT	1246	0	0	0	0		POS_HT	1246	0	0	0	0
								POS_HT	1247	0	0	0	0		POS_HT	1247	0	0	0	0
								POS_HT	1248	0	0	0	0		POS_HT	1248	0	0	0	0
								POS_HT	1249	0	0	0	0		POS_HT	1249	0	0	0	0
								POS_HT	1250	0	0	0	0		POS_HT	1250	0	0	0	0
								POS_HT	1251	0	0	0	0		POS_HT	1251	0	0	0	0
								POS_HT	1252	0	0	0	0		POS_HT	1252	0	0	0	0
								POS_HT	1253	0	0	0	0		POS_HT	1253	0	0	0	0
								POS_HT	1254	0	0	0	0		POS_HT	1254	0	0	0	0
								POS_HT	1255	0	0	0	0		POS_HT	1255	0	0	0	0
								POS_HT	1256	0	0	0	0		POS_HT	1256	0	0	0	0
								POS_HT	1257	0	0	0	0		POS_HT	1257	0	0	0	0
								POS_HT	1258	0	0	0	0		POS_HT	1258	0	0	0	0
								POS_HT	1259	0	0	0	0		POS_HT	1259	0	0	0	0
								POS_HT	1260	0	0	0	0		POS_HT	1260	0	0	0	0
								POS_HT	1261	0	0	0	0		POS_HT	1261	0	0	0	0
								POS_HT	1262	0	0	0	0		POS_HT	1262	0	0	0	0
								POS_HT	1263	0	0	0	0		POS_HT	1263	0	0	0	0
								POS_HT	1264	0	0	0	0		POS_HT	1264	0	0	0	0
								POS_HT	1265	0	0	0	0		POS_HT	1265	0	0	0	0
								POS_HT	1266	0	0	0	0		POS_HT	1266	0	0	0	0
								POS_HT	1267	0	0	0	0		POS_HT	1267	0	0	0	0
								POS_HT	1268	0	0	0	0		POS_HT	1268	0	0	0	0
								POS_HT	1269	0	0	0	0		POS_HT	1269	0	0	0	0
								POS_HT	1270	0	0	0	0		POS_HT	1270	0	0	0	0
								POS_HT	1271	0	0	0	0		POS_HT	1271	0	0	0	0
								POS_HT	1272	0	0	0	0		POS_HT	1272	0	0	0	0
								POS_HT	1273	0	0	0	0		POS_HT	1273	0	0	0	0
								POS_HT	1274	0	0	0	0		POS_HT	1274	0	0	0	0
								POS_HT	1275	0	0	0	0		POS_HT	1275	0	0	0	0
								POS_HT	1276	0	0	0	0		POS_HT	1276	0	0	0	0
								POS_HT	1277	0	0	0	0		POS_HT	1277	0	0	0	0
								POS_HT	1278	0	0	0	0		POS_HT	1278	0	0	0	0
								POS_HT	1279	0	0	0	0		POS_HT	1279	0	0	0	0
								POS_HT	1280	0	0	0	0		POS_HT	1280	0	0	0	0
								POS_HT	1281	0	100	94	76.4		POS_HT	1281	0	0	0	0
								POS_HT	1282	0	96	87	73		POS_HT	1282	0	0	0	0
								POS_HT	1283	0	95.02	89	70.4		POS_HT	1283	0	0	0	0
								POS_HT	1284	0	89.43	87	63.9		POS_HT	1284	0	0	0	0
								POS_HT	1285	0	96	82	73.9		POS_HT	1285	0	0	0	0
								POS_HT	1286	0	100	82	77.3		POS_HT	1286	0	0	0	0
								POS_HT	1287	0	111	82	81.3		POS_HT	1287	0	0	0	0
								POS_HT	1288	0	111	82	72		POS_HT	1288	0	0	0	0
								POS_HT	1289	0	132	85	79.9		POS_HT	1289	0	0	0	0
								POS_HT	1290	0	168	85	79.9		POS_HT	1290	0	0	0	0
								POS_HT	1291	0	188	99	79.2		POS_HT	1291	0	0	0	0
								POS_HT	1292	0	190	99	73.9		POS_HT	1292	0	0	0	0
								POS_HT	1293	0	143	92	62.9		POS_HT	1293	0	0	0	0
								POS_HT	1294	0	143	85	61.7		POS_HT	1294	0	0	0	0
								POS_HT	1295	0	166.1	92	62.9		POS_HT	1295	0	0	0	0
								POS_HT	1296	0	143	85	61.7		POS_HT	1296	0	0	0	0
								POS_HT	1297	0	105.8	84.8	61.7		POS_HT	1297	0	0	0	0
								POS_HT	1298	0	98	84.8	61.7		POS_HT	1298	0	0	0	0
								POS_HT	1299	0	95.02	85	61.7		POS_HT	1299	0	0	0	0
								POS_HT	1300	0	96	85	67.7		POS_HT	1300	0	0	0	0
								POS_HT	1301	0	105.8	82	61.7		POS_HT	1301	0	0	0	0
								POS_HT	1302	0	100	84.8	62.9		POS_HT	1302	0	0	0	0
								POS_HT	1303	0	100	84.8	62.9		POS_HT	1303	0	0	0	0
								POS_HT	1304	0	89.43	75.88	61.7		POS_HT	1304	0	0	0	0
								POS_HT	1305	0	100	84.8	68.68		POS_HT	1305	0	0	0	0
								POS_HT	1306	0	105.8	85	70.8		POS_HT	1306	0	0	0	0
								POS_HT	1307	0	105.8	85	76.25		POS_HT	1307	0	0	0	0
								POS_HT	1308	0	100	82	73.4		POS_HT	1308	0	0	0	0
								POS_HT	1309	0	109	85	75.7		POS_HT	1309	0	0	0	0
								POS_HT	1310	0	104.83	89	79.2		POS_HT	1310	0	0	0	0
								POS_HT	1311	0	104.83	85	94		POS_HT	1311	0	0	0	0
								POS_HT	1312	0	96	85	78.9		POS_HT	1312	0	0	0	0
								POS_HT	1313	0	96	75.88	68.5		POS_HT	1313	0	0	0	0
								POS_HT	1314	0	95.02	75.88	61.7		POS_HT	1314	0	0	0	0
								POS_HT	1315	0	95.02	75.88	61.7		POS_HT	1315	0	0	0	0
								POS_HT	1316	0	100	75.88	61.7		POS_HT	1316	0	0	0	0
								POS_HT	1317	0	89.43	75.88	61.7		POS_HT	1317	0	0	0	0
								POS_HT	1318	0	96	82	63.9		POS_HT	1318	0	0	0	0
								POS_HT	1319	0	96	82	61.7		POS_HT	1319	0	0	0	0
								POS_HT	1320	0	96	75.88	61.7		POS_HT	1320	0	0	0	0
								POS_HT	1321	0	96	85	61.7		POS_HT	1321	0	0	0	0
								POS_HT	1322	0	89.43	75.88	70		POS_HT	1322	0	0	0	0
								POS_HT	1323	0	89.43	82	69.7		POS_HT	1323	0	0	0	0
								POS_HT	1324	0	95.02	84.8	70.8		POS_HT	1324	0	0	0	0
								POS_HT	1325	0	111	119	79.1		POS_HT	1325	0	0	0	0
								POS_HT	1326	0	96	87	79.1		POS_HT	1326	0	0	0	0
								POS_HT	1327	0	89.43	91	73.9		POS_HT	1327	0	0	0	0
								POS_HT	1328	0	89.43	84.8	68.68		POS_HT	1328	0	0	0	0
								POS_HT	1329	0	0	0	0		POS_HT	1329	0	0	0	0
								POS_HT	1330	0	0	0	0		POS_HT	1330	0	0	0	0
								POS_HT	1331	0	0	0	0		POS_HT	1331	0	0	0	0
								POS_HT	1332	0	0	0	0		POS_HT	1332	0	0	0	0
								POS_HT	1333	0	0	0	0		POS_HT	1333	0	0	0	0
								POS_HT	1334	0	0	0	0		POS_HT	1334	0	0	0	0
								POS_HT	1335	0	0	0	0		POS_HT	1335	0	0	0	0
								POS_HT	1336	0	0	0	0		POS_HT	1336	0	0	0	0
								POS_HT	1337	0	0	0	0		POS_HT	1337	0	0	0	0
								POS_HT	1338	0	0	0	0		POS_HT	1338	0	0	0	0
								POS_HT	1339	0	0	0	0		POS_HT	1339	0	0	0	0
								POS_HT	1340	0	0	0	0		POS_HT	1340	0	0	0	0
								POS_HT	1341	0	0	0	0		POS_HT	1341	0	0	0	0
								POS_HT	1342	0	0	0	0		POS_HT	1342	0	0	0	0
								POS_HT	1343	0	0	0	0		POS_HT	1343	0	0	0	0
								POS_HT	1344	0	0	0	0		POS_HT	1344	0	0	0	0
								POS_HT	1345	0	0	0	0		POS_HT	1345	0	0	0	0
								POS_HT	1346	0	0	0	0		POS_HT	1346	0	0	0	0
								POS_HT	1347	0	0	0	0		POS_HT	1347	0	0	0	0
								POS_HT	1348	0	0	0	0		POS_HT	1348	0	0	0	0
								POS_HT	1349	0	0	0	0		POS_HT	1349	0	0	0	0
								POS_HT	1350	0	0	0	0		POS_HT	1350	0	0	0	0
								POS_HT	1351	0	0	0	0		POS_HT	1351	0	0	0	0
								POS_HT	1352	0	0	0	0		POS_HT	1352	0	0	0	0
								POS_HT	1353	0	0	0	0		POS_HT	1353	0	0	0	0
								POS_HT	1354	0	0	0	0		POS_HT	1354	0	0	0	0
								POS_HT	1355	0	0	0	0		POS_HT	1355	0	0	0	0
								POS_HT	1356	0	0	0	0		POS_HT	1356	0	0	0	0
								POS_HT	1357	0	0	0	0		POS_HT	1357	0	0	0	0
								POS_HT	1358	0	0	0	0		POS_HT	1358	0	0	0	0
								POS_HT	1359	0	0	0	0		POS_HT	1359	0	0	0	0
								POS_HT	1360	0	0	0	0		POS_HT	1360	0	0	0	0
								POS_HT	1361	0	0	0	0		POS_HT	1361	0	0	0	0
								POS_HT	1362	0	0	0	0		POS_HT	1362	0	0	0	0
								POS_HT	1363	0	0	0	0		POS_HT	1363	0	0	0	0
								POS_HT	1364	0	0	0	0		POS_HT	1364	0	0	0	0
								POS_HT	1365	0	0	0	0		POS_HT	1365	0	0	0	0
								POS_HT	1366	0	0	0	0		POS_HT	1366	0	0	0	0
								POS_HT	1367	0	0	0	0		POS_HT	1367	0	0	0	0
								POS_HT	1368	0	0	0	0		POS_HT	1368	0	0	0	0
								POS_HT	1369	0	0	0	0		POS_HT	1369	0	0	0	0
								POS_HT	1370	0	0	0	0		POS_HT	1370	0	0	0	0
								POS_HT	1371	0	0	0	0		POS_HT	1371	0	0	0	0
								POS_HT	1372	0	0	0	0		POS_HT	1372	0	0	0	0
								POS_HT	1373	0	0	0	0		POS_HT	1373	0	0	0	0
								POS_HT	1374	0	0	0	0		POS_HT	1374	0	0	0	0
								POS_HT	1375	0	0	0	0		POS_HT	1375	0	0	0	0
								POS_HT	1376	0	0	0	0		POS_HT	1376	0	0	0	0
								POS_HT	1377	94.6	99.7	84.8	74.1		POS_HT	1377	0	0	0	0
								POS_HT	1378	94	96	75.88	71		POS_HT	1378	0	0	0	0
								POS_HT	1379	93.27	95.02	75.88	70.4		POS_HT	1379	0	0	0	0
								POS_HT	1380	92.08	95.02	82	62.9		POS_HT	1380	0	0	0	0
								POS_HT	1381	94	95.02	84.8	69.7		POS_HT	1381	0	0	0	0
								POS_HT	1382	92.08	89.43	75.88	62.9		POS_HT	1382	0	0	0	0
								POS_HT	1383	92.08	95.02	75.88	61.7		POS_HT	1383	0	0	0	0
								POS_HT	1384	92.08	95.02	82	61.7		POS_HT	1384	0	0	0	0
								POS_HT	1385	92.08	96	82	71		POS_HT	1385	0	0	0	0
								POS_HT	1386	92.08	95.02	75.88	72		POS_HT	1386	0	0	0	0
								POS_HT	1387	92.08	89.43	82	63.1		POS_HT	1387	0	0	0	0
								POS_HT	1388	92.08	96	84.8	63.9		POS_HT	1388	0	0	0	0
								POS_HT	1389	92.08	96	82	71		POS_HT	1389	0	0	0	0
								POS_HT	1390	92.08	96	75.88	71		POS_HT	1390	0	0	0	0
								POS_HT	1391	92.08	95.02	82	67.7		POS_HT	1391	0	0	0	0
								POS_HT	1392	92.08	89.43	75.88	63.9		POS_HT	1392	0	0	0	0
								POS_HT	1393	92.08	96	84.8	61.7		POS_HT	1393	0	0	0	0
								POS_HT	1394	92.08	89.43	75.88	61.7		POS_HT	1394	0	0	0	0
								POS_HT	1395	92.08	89.43	84.8	61.7		POS_HT	1395	0	0	0	0
								POS_HT	1396	93.27	95.02	82	61.7		POS_HT	1396	0	0	0	0
								POS_HT	1397	93.27	89.43	91	70.4		POS_HT	1397	0	0	0	0
								POS_HT	1398	93.27	89.43	102	70.8		POS_HT	1398	0	0	0	0
								POS_HT	1399	93.27	95.02	89	70		POS_HT	1399	0	0	0	0
								POS_HT	1400	93.27	89.43	84.8	61.7		POS_HT	1400	0	0	0	0
								POS_HT	1401	92.08	99.7	75.88	63.9		POS_HT	1401	0	0	0	0
								POS_HT	1402	92.08	98	75.88	61.7		POS_HT	1402	0	0	0	0
								POS_HT	1403	94	95.02	84.8	61.7		POS_HT	1403	0	0	0	0
								POS_HT	1404	93.27	99.7	84.8	61.7		POS_HT	1404	0	0	0	0
								POS_HT	1405	92.08	96	82	70.8		POS_HT	1405	0	0	0	0
								POS_HT	1406	94	95.02	84.8	70		POS_HT	1406	0	0	0	0
								POS_HT	1407	94.2	96	82	71		POS_HT	1407	0	0	0	0
								POS_HT	1408	94.6	96	82	68.68		POS_HT	1408	0	0	0	0
								POS_HT	1409	93.27	96	85	63.9		POS_HT	1409	0	0	0	0
								POS_HT	1410	92.08	89.43	75.88	63.9		POS_HT	1410	0	0	0	0
								POS_HT	1411	92.08	89.43	82	69.7		POS_HT	1411	0	0	0	0
								POS_HT	1412	94	104	84.8	70		POS_HT	1412	0	0	0	0
								POS_HT	1413	93.27	103.7	84.8	63.9		POS_HT	1413	0	0	0	0
								POS_HT	1414	94.6	105	84.8	70		POS_HT	1414	0	0	0	0
								POS_HT	1415	94.2	109.9	84.8	63.9		POS_HT	1415	0	0	0	0
								POS_HT	1416	94.81	111	84.8	63.9		POS_HT	1416	0	0	0	0
								POS_HT	1417	94	105	92	61.7		POS_HT	1417	0	0	0	0
								POS_HT	1418	92.08	95.02	85	61.7		POS_HT	1418	0	0	0	0
								POS_HT	1419	92.08	89.43	84.8	61.7		POS_HT	1419	0	0	0	0
								POS_HT	1420	92.08	89.43	84.8	61.7		POS_HT	1420	0	0	0	0
								POS_HT	1421	96	107.6	91	63.1		POS_HT	1421	0	0	0	0
								POS_HT	1422	94	98	85	63.9		POS_HT	1422	0	0	0	0
								POS_HT	1423	92.08	95.02	75.88	61.7		POS_HT	1423	0	0	0	0
								POS_HT	1424	93.27	95.02	84.8	61.7		POS_HT	1424	0	0	0	0
								POS_HT	1425	0	0	0	0		POS_HT	1425	0	0	0	0
								POS_HT	1426	0	0	0	0		POS_HT	1426	0	0	0	0
								POS_HT	1427	0	0	0	0		POS_HT	1427	0	0	0	0
								POS_HT	1428	0	0	0	0		POS_HT	1428	0	0	0	0
								POS_HT	1429	0	0	0	0		POS_HT	1429	0	0	0	0
								POS_HT	1430	0	0	0	0		POS_HT	1430	0	0	0	0
								POS_HT	1431	0	0	0	0		POS_HT	1431	0	0	0	0
								POS_HT	1432	0	0	0	0		POS_HT	1432	0	0	0	0
								POS_HT	1433	0	0	0	0		POS_HT	1433	0	0	0	0
								POS_HT	1434	0	0	0	0		POS_HT	1434	0	0	0	0
								POS_HT	1435	0	0	0	0		POS_HT	1435	0	0	0	0
								POS_HT	1436	0	0	0	0		POS_HT	1436	0	0	0	0
								POS_HT	1437	0	0	0	0		POS_HT	1437	0	0	0	0
								POS_HT	1438	0	0	0	0		POS_HT	1438	0	0	0	0
								POS_HT	1439	0	0	0	0		POS_HT	1439	0	0	0	0
								POS_HT	1440	0	0	0	0		POS_HT	1440	0	0	0	0
								POS_HT	1441	0	0	0	0		POS_HT	1441	0	0	0	0
								POS_HT	1442	0	0	0	0		POS_HT	1442	0	0	0	0
								POS_HT	1443	0	0	0	0		POS_HT	1443	0	0	0	0
								POS_HT	1444	0	0	0	0		POS_HT	1444	0	0	0	0
								POS_HT	1445	0	0	0	0		POS_HT	1445	0	0	0	0
								POS_HT	1446	0	0	0	0		POS_HT	1446	0	0	0	0
								POS_HT	1447	0	0	0	0		POS_HT	1447	0	0	0	0
								POS_HT	1448	0	0	0	0		POS_HT	1448	0	0	0	0
								POS_HT	1449	0	0	0	0		POS_HT	1449	0	0	0	0
								POS_HT	1450	0	0	0	0		POS_HT	1450	0	0	0	0
								POS_HT	1451	0	0	0	0		POS_HT	1451	0	0	0	0
								POS_HT	1452	0	0	0	0		POS_HT	1452	0	0	0	0
								POS_HT	1453	0	0	0	0		POS_HT	1453	0	0	0	0
								POS_HT	1454	0	0	0	0		POS_HT	1454	0	0	0	0
								POS_HT	1455	0	0	0	0		POS_HT	1455	0	0	0	0
								POS_HT	1456	0	0	0	0		POS_HT	1456	0	0	0	0
								POS_HT	1457	0	0	0	0		POS_HT	1457	0	0	0	0
								POS_HT	1458	0	0	0	0		POS_HT	1458	0	0	0	0
								POS_HT	1459	0	0	0	0		POS_HT	1459	0	0	0	0
								POS_HT	1460	0	0	0	0		POS_HT	1460	0	0	0	0
								POS_HT	1461	0	0	0	0		POS_HT	1461	0	0	0	0
								POS_HT	1462	0	0	0	0		POS_HT	1462	0	0	0	0
								POS_HT	1463	0	0	0	0		POS_HT	1463	0	0	0	0
								POS_HT	1464	0	0	0	0		POS_HT	1464	0	0	0	0
								POS_HT	1465	0	0	0	0		POS_HT	1465	0	0	0	0
								POS_HT	1466	0	0	0	0		POS_HT	1466	0	0	0	0
								POS_HT	1467	0	0	0	0		POS_HT	1467	0	0	0	0
								POS_HT	1468	0	0	0	0		POS_HT	1468	0	0	0	0
								POS_HT	1469	0	0	0	0		POS_HT	1469	0	0	0	0
								POS_HT	1470	0	0	0	0		POS_HT	1470	0	0	0	0
								POS_HT	1471	0	0	0	0		POS_HT	1471	0	0	0	0
								POS_HT	1472	0	0	0	0		POS_HT	1472	0	0	0	0
								POS_HT	1473	98.21	105.8	100	79.6		POS_HT	1473	0	0	0	0
								POS_HT	1474	94.81	96	124	78.1		POS_HT	1474	0	0	0	0
								POS_HT	1475	94.62	89.43	99	73.9		POS_HT	1475	0	0	0	0
								POS_HT	1476	93.27	95.02	95.4	70		POS_HT	1476	0	0	0	0
								POS_HT	1477	94.6	95.02	85	63.9		POS_HT	1477	0	0	0	0
								POS_HT	1478	96	89.43	75.88	72		POS_HT	1478	0	0	0	0
								POS_HT	1479	94.6	96	75.88	70.8		POS_HT	1479	0	0	0	0
								POS_HT	1480	94.6	99.7	87	73.9		POS_HT	1480	0	0	0	0
								POS_HT	1481	104	103.7	99	71		POS_HT	1481	0	0	0	0
								POS_HT	1482	104	102.7	124.1	70		POS_HT	1482	0	0	0	0
								POS_HT	1483	94.81	102.7	124.1	62.9		POS_HT	1483	0	0	0	0
								POS_HT	1484	94	104	124	61.7		POS_HT	1484	0	0	0	0
								POS_HT	1485	93.27	104	92	69.7		POS_HT	1485	0	0	0	0
								POS_HT	1486	92.08	107.6	99	70.93		POS_HT	1486	0	0	0	0
								POS_HT	1487	92.08	109.9	119	69.7		POS_HT	1487	0	0	0	0
								POS_HT	1488	92.08	102.7	138.9	63.9		POS_HT	1488	0	0	0	0
								POS_HT	1489	92.08	96	140.8	67.7		POS_HT	1489	0	0	0	0
								POS_HT	1490	92.08	96	99	61.7		POS_HT	1490	0	0	0	0
								POS_HT	1491	92.08	96	100	70.4		POS_HT	1491	0	0	0	0
								POS_HT	1492	92.08	89.43	94	70.4		POS_HT	1492	0	0	0	0
								POS_HT	1493	92.08	104	94	71		POS_HT	1493	0	0	0	0
								POS_HT	1494	92.08	104	95.4	71		POS_HT	1494	0	0	0	0
								POS_HT	1495	92.08	100	92	75.7		POS_HT	1495	0	0	0	0
								POS_HT	1496	92.08	89.43	84.8	70.4		POS_HT	1496	0	0	0	0
								POS_HT	1497	92.08	105	75.88	68.68		POS_HT	1497	0	0	0	0
								POS_HT	1498	92.08	111	82	67.7		POS_HT	1498	0	0	0	0
								POS_HT	1499	92.08	109	82	70.8		POS_HT	1499	0	0	0	0
								POS_HT	1500	92.08	102.7	75.88	68.68		POS_HT	1500	0	0	0	0
								POS_HT	1501	92.08	104.83	75.88	67.7		POS_HT	1501	0	0	0	0
								POS_HT	1502	92.08	99.7	82	70		POS_HT	1502	0	0	0	0
								POS_HT	1503	92.08	104	82	70		POS_HT	1503	0	0	0	0
								POS_HT	1504	92.08	104	75.88	63.9		POS_HT	1504	0	0	0	0
								POS_HT	1505	92.08	96	84.8	70		POS_HT	1505	0	0	0	0
								POS_HT	1506	93.27	95.02	84.8	62.9		POS_HT	1506	0	0	0	0
								POS_HT	1507	93.27	107.6	75.88	61.7		POS_HT	1507	0	0	0	0
								POS_HT	1508	93.27	105.8	87	63.9		POS_HT	1508	0	0	0	0
								POS_HT	1509	93.27	105.8	94	70		POS_HT	1509	0	0	0	0
								POS_HT	1510	94	143	100	62.9		POS_HT	1510	0	0	0	0
								POS_HT	1511	94.6	173.2	91	61.7		POS_HT	1511	0	0	0	0
								POS_HT	1512	94.6	188	87	61.7		POS_HT	1512	0	0	0	0
								POS_HT	1513	94.3	111	89	70.8		POS_HT	1513	0	0	0	0
								POS_HT	1514	93.27	104.83	85	70		POS_HT	1514	0	0	0	0
								POS_HT	1515	92.08	99.7	84.8	62.9		POS_HT	1515	0	0	0	0
								POS_HT	1516	92.08	89.43	75.88	63.1		POS_HT	1516	0	0	0	0
								POS_HT	1517	94.2	190	82	70.4		POS_HT	1517	0	0	0	0
								POS_HT	1518	93.4	111	75.88	61.7		POS_HT	1518	0	0	0	0
								POS_HT	1519	93.27	99.7	75.88	70		POS_HT	1519	0	0	0	0
								POS_HT	1520	92.08	95.02	75.88	61.7		POS_HT	1520	0	0	0	0
								POS_HT	1521	0	0	0	0		POS_HT	1521	0	0	0	0
								POS_HT	1522	0	0	0	0		POS_HT	1522	0	0	0	0
								POS_HT	1523	0	0	0	0		POS_HT	1523	0	0	0	0
								POS_HT	1524	0	0	0	0		POS_HT	1524	0	0	0	0
								POS_HT	1525	0	0	0	0		POS_HT	1525	0	0	0	0
								POS_HT	1526	0	0	0	0		POS_HT	1526	0	0	0	0
								POS_HT	1527	0	0	0	0		POS_HT	1527	0	0	0	0
								POS_HT	1528	0	0	0	0		POS_HT	1528	0	0	0	0
								POS_HT	1529	0	0	0	0		POS_HT	1529	0	0	0	0
								POS_HT	1530	0	0	0	0		POS_HT	1530	0	0	0	0
								POS_HT	1531	0	0	0	0		POS_HT	1531	0	0	0	0
								POS_HT	1532	0	0	0	0		POS_HT	1532	0	0	0	0
								POS_HT	1533	0	0	0	0		POS_HT	1533	0	0	0	0
								POS_HT	1534	0	0	0	0		POS_HT	1534	0	0	0	0
								POS_HT	1535	0	0	0	0		POS_HT	1535	0	0	0	0
								POS_HT	1536	0	0	0	0		POS_HT	1536	0	0	0	0
								POS_HT	1537	0	0	0	0		POS_HT	1537	0	0	0	0
								POS_HT	1538	0	0	0	0		POS_HT	1538	0	0	0	0
								POS_HT	1539	0	0	0	0		POS_HT	1539	0	0	0	0
								POS_HT	1540	0	0	0	0		POS_HT	1540	0	0	0	0
								POS_HT	1541	0	0	0	0		POS_HT	1541	0	0	0	0
								POS_HT	1542	0	0	0	0		POS_HT	1542	0	0	0	0
								POS_HT	1543	0	0	0	0		POS_HT	1543	0	0	0	0
								POS_HT	1544	0	0	0	0		POS_HT	1544	0	0	0	0
								POS_HT	1545	0	0	0	0		POS_HT	1545	0	0	0	0
								POS_HT	1546	0	0	0	0		POS_HT	1546	0	0	0	0
								POS_HT	1547	0	0	0	0		POS_HT	1547	0	0	0	0
								POS_HT	1548	0	0	0	0		POS_HT	1548	0	0	0	0
								POS_HT	1549	0	0	0	0		POS_HT	1549	0	0	0	0
								POS_HT	1550	0	0	0	0		POS_HT	1550	0	0	0	0
								POS_HT	1551	0	0	0	0		POS_HT	1551	0	0	0	0
								POS_HT	1552	0	0	0	0		POS_HT	1552	0	0	0	0
								POS_HT	1553	0	0	0	0		POS_HT	1553	0	0	0	0
								POS_HT	1554	0	0	0	0		POS_HT	1554	0	0	0	0
								POS_HT	1555	0	0	0	0		POS_HT	1555	0	0	0	0
								POS_HT	1556	0	0	0	0		POS_HT	1556	0	0	0	0
								POS_HT	1557	0	0	0	0		POS_HT	1557	0	0	0	0
								POS_HT	1558	0	0	0	0		POS_HT	1558	0	0	0	0
								POS_HT	1559	0	0	0	0		POS_HT	1559	0	0	0	0
								POS_HT	1560	0	0	0	0		POS_HT	1560	0	0	0	0
								POS_HT	1561	0	0	0	0		POS_HT	1561	0	0	0	0
								POS_HT	1562	0	0	0	0		POS_HT	1562	0	0	0	0
								POS_HT	1563	0	0	0	0		POS_HT	1563	0	0	0	0
								POS_HT	1564	0	0	0	0		POS_HT	1564	0	0	0	0
								POS_HT	1565	0	0	0	0		POS_HT	1565	0	0	0	0
								POS_HT	1566	0	0	0	0		POS_HT	1566	0	0	0	0
								POS_HT	1567	0	0	0	0		POS_HT	1567	0	0	0	0
								POS_HT	1568	0	0	0	0		POS_HT	1568	0	0	0	0
								POS_HT	1569	94.3	104	119	0		POS_HT	1569	0	0	0	0
								POS_HT	1570	93.27	100	140.8	0		POS_HT	1570	0	0	0	0
								POS_HT	1571	92.08	96	138.9	0		POS_HT	1571	0	0	0	0
								POS_HT	1572	92.08	99.7	138.9	0		POS_HT	1572	0	0	0	0
								POS_HT	1573	92.08	96	102	0		POS_HT	1573	0	0	0	0
								POS_HT	1574	92.08	95.02	99	0		POS_HT	1574	0	0	0	0
								POS_HT	1575	92.08	109	124	0		POS_HT	1575	0	0	0	0
								POS_HT	1576	92.08	105	138.9	0		POS_HT	1576	0	0	0	0
								POS_HT	1577	93.27	100	124	0		POS_HT	1577	0	0	0	0
								POS_HT	1578	93.27	105.8	124.1	0		POS_HT	1578	0	0	0	0
								POS_HT	1579	93.27	111	113.7	0		POS_HT	1579	0	0	0	0
								POS_HT	1580	92.08	107.6	124.1	0		POS_HT	1580	0	0	0	0
								POS_HT	1581	93.27	107.6	124.1	0		POS_HT	1581	0	0	0	0
								POS_HT	1582	94.9	109	140.5	0		POS_HT	1582	0	0	0	0
								POS_HT	1583	94	111	142.9	0		POS_HT	1583	0	0	0	0
								POS_HT	1584	94	104	119	0		POS_HT	1584	0	0	0	0
								POS_HT	1585	94	103.7	85	0		POS_HT	1585	0	0	0	0
								POS_HT	1586	94.81	96	75.88	0		POS_HT	1586	0	0	0	0
								POS_HT	1587	94.62	105.8	75.88	0		POS_HT	1587	0	0	0	0
								POS_HT	1588	94	104	75.88	0		POS_HT	1588	0	0	0	0
								POS_HT	1589	94.6	105.8	75.88	0		POS_HT	1589	0	0	0	0
								POS_HT	1590	94	100	75.88	0		POS_HT	1590	0	0	0	0
								POS_HT	1591	94.81	105.8	75.88	0		POS_HT	1591	0	0	0	0
								POS_HT	1592	94	96	75.88	0		POS_HT	1592	0	0	0	0
								POS_HT	1593	92.08	109	84.8	0		POS_HT	1593	0	0	0	0
								POS_HT	1594	92.08	100	82	0		POS_HT	1594	0	0	0	0
								POS_HT	1595	93.27	105.8	84.8	0		POS_HT	1595	0	0	0	0
								POS_HT	1596	93.4	104	82	0		POS_HT	1596	0	0	0	0
								POS_HT	1597	94	99.7	75.88	0		POS_HT	1597	0	0	0	0
								POS_HT	1598	94	105.8	75.88	0		POS_HT	1598	0	0	0	0
								POS_HT	1599	96	96	75.88	0		POS_HT	1599	0	0	0	0
								POS_HT	1600	94	89.43	82	0		POS_HT	1600	0	0	0	0
								POS_HT	1601	93.27	89.43	75.88	0		POS_HT	1601	0	0	0	0
								POS_HT	1602	93.27	89.43	75.88	0		POS_HT	1602	0	0	0	0
								POS_HT	1603	92.08	96	84.8	0		POS_HT	1603	0	0	0	0
								POS_HT	1604	93.27	102.7	85	0		POS_HT	1604	0	0	0	0
								POS_HT	1605	94	99.7	82	0		POS_HT	1605	0	0	0	0
								POS_HT	1606	94.81	99.7	119	0		POS_HT	1606	0	0	0	0
								POS_HT	1607	94.6	96	99	0		POS_HT	1607	0	0	0	0
								POS_HT	1608	94	95.02	85	0		POS_HT	1608	0	0	0	0
								POS_HT	1609	96	102.7	85	0		POS_HT	1609	0	0	0	0
								POS_HT	1610	98.28	89.43	82	0		POS_HT	1610	0	0	0	0
								POS_HT	1611	94.81	96	75.88	0		POS_HT	1611	0	0	0	0
								POS_HT	1612	93.4	89.43	75.88	0		POS_HT	1612	0	0	0	0
								POS_HT	1613	95.4	96	85	0		POS_HT	1613	0	0	0	0
								POS_HT	1614	94.62	95.02	75.88	0		POS_HT	1614	0	0	0	0
								POS_HT	1615	93.27	96	75.88	0		POS_HT	1615	0	0	0	0
								POS_HT	1616	93.27	89.43	75.88	0		POS_HT	1616	0	0	0	0
								POS_HT	1617	0	0	0	0		POS_HT	1617	0	0	0	0
								POS_HT	1618	0	0	0	0		POS_HT	1618	0	0	0	0
								POS_HT	1619	0	0	0	0		POS_HT	1619	0	0	0	0
								POS_HT	1620	0	0	0	0		POS_HT	1620	0	0	0	0
								POS_HT	1621	0	0	0	0		POS_HT	1621	0	0	0	0
								POS_HT	1622	0	0	0	0		POS_HT	1622	0	0	0	0
								POS_HT	1623	0	0	0	0		POS_HT	1623	0	0	0	0
								POS_HT	1624	0	0	0	0		POS_HT	1624	0	0	0	0
								POS_HT	1625	0	0	0	0		POS_HT	1625	0	0	0	0
								POS_HT	1626	0	0	0	0		POS_HT	1626	0	0	0	0
								POS_HT	1627	0	0	0	0		POS_HT	1627	0	0	0	0
								POS_HT	1628	0	0	0	0		POS_HT	1628	0	0	0	0
								POS_HT	1629	0	0	0	0		POS_HT	1629	0	0	0	0
								POS_HT	1630	0	0	0	0		POS_HT	1630	0	0	0	0
								POS_HT	1631	0	0	0	0		POS_HT	1631	0	0	0	0
								POS_HT	1632	0	0	0	0		POS_HT	1632	0	0	0	0
								POS_HT	1633	0	0	0	0		POS_HT	1633	0	0	0	0
								POS_HT	1634	0	0	0	0		POS_HT	1634	0	0	0	0
								POS_HT	1635	0	0	0	0		POS_HT	1635	0	0	0	0
								POS_HT	1636	0	0	0	0		POS_HT	1636	0	0	0	0
								POS_HT	1637	0	0	0	0		POS_HT	1637	0	0	0	0
								POS_HT	1638	0	0	0	0		POS_HT	1638	0	0	0	0
								POS_HT	1639	0	0	0	0		POS_HT	1639	0	0	0	0
								POS_HT	1640	0	0	0	0		POS_HT	1640	0	0	0	0
								POS_HT	1641	0	0	0	0		POS_HT	1641	0	0	0	0
								POS_HT	1642	0	0	0	0		POS_HT	1642	0	0	0	0
								POS_HT	1643	0	0	0	0		POS_HT	1643	0	0	0	0
								POS_HT	1644	0	0	0	0		POS_HT	1644	0	0	0	0
								POS_HT	1645	0	0	0	0		POS_HT	1645	0	0	0	0
								POS_HT	1646	0	0	0	0		POS_HT	1646	0	0	0	0
								POS_HT	1647	0	0	0	0		POS_HT	1647	0	0	0	0
								POS_HT	1648	0	0	0	0		POS_HT	1648	0	0	0	0
								POS_HT	1649	0	0	0	0		POS_HT	1649	0	0	0	0
								POS_HT	1650	0	0	0	0		POS_HT	1650	0	0	0	0
								POS_HT	1651	0	0	0	0		POS_HT	1651	0	0	0	0
								POS_HT	1652	0	0	0	0		POS_HT	1652	0	0	0	0
								POS_HT	1653	0	0	0	0		POS_HT	1653	0	0	0	0
								POS_HT	1654	0	0	0	0		POS_HT	1654	0	0	0	0
								POS_HT	1655	0	0	0	0		POS_HT	1655	0	0	0	0
								POS_HT	1656	0	0	0	0		POS_HT	1656	0	0	0	0
								POS_HT	1657	0	0	0	0		POS_HT	1657	0	0	0	0
								POS_HT	1658	0	0	0	0		POS_HT	1658	0	0	0	0
								POS_HT	1659	0	0	0	0		POS_HT	1659	0	0	0	0
								POS_HT	1660	0	0	0	0		POS_HT	1660	0	0	0	0
								POS_HT	1661	0	0	0	0		POS_HT	1661	0	0	0	0
								POS_HT	1662	0	0	0	0		POS_HT	1662	0	0	0	0
								POS_HT	1663	0	0	0	0		POS_HT	1663	0	0	0	0
								POS_HT	1664	0	0	0	0		POS_HT	1664	0	0	0	0
								POS_HT	1665	94	98	0	0		POS_HT	1665	0	0	0	0
								POS_HT	1666	93.27	96	0	0		POS_HT	1666	0	0	0	0
								POS_HT	1667	93.27	89.43	0	0		POS_HT	1667	0	0	0	0
								POS_HT	1668	92.08	95.02	0	0		POS_HT	1668	0	0	0	0
								POS_HT	1669	92.08	96	0	0		POS_HT	1669	0	0	0	0
								POS_HT	1670	92.08	95.02	0	0		POS_HT	1670	0	0	0	0
								POS_HT	1671	92.08	105	0	0		POS_HT	1671	0	0	0	0
								POS_HT	1672	93.27	100	0	0		POS_HT	1672	0	0	0	0
								POS_HT	1673	94	111	0	0		POS_HT	1673	0	0	0	0
								POS_HT	1674	99	109	0	0		POS_HT	1674	0	0	0	0
								POS_HT	1675	101.41	102.7	0	0		POS_HT	1675	0	0	0	0
								POS_HT	1676	96	108	0	0		POS_HT	1676	0	0	0	0
								POS_HT	1677	98.21	104	0	0		POS_HT	1677	0	0	0	0
								POS_HT	1678	99	111	0	0		POS_HT	1678	0	0	0	0
								POS_HT	1679	99	104	0	0		POS_HT	1679	0	0	0	0
								POS_HT	1680	99	98	0	0		POS_HT	1680	0	0	0	0
								POS_HT	1681	99	104	0	0		POS_HT	1681	0	0	0	0
								POS_HT	1682	96	105	0	0		POS_HT	1682	0	0	0	0
								POS_HT	1683	98.28	99.7	0	0		POS_HT	1683	0	0	0	0
								POS_HT	1684	96.88	95.02	0	0		POS_HT	1684	0	0	0	0
								POS_HT	1685	206.1	99.7	0	0		POS_HT	1685	0	0	0	0
								POS_HT	1686	212.6	95.02	0	0		POS_HT	1686	0	0	0	0
								POS_HT	1687	224	95.02	0	0		POS_HT	1687	0	0	0	0
								POS_HT	1688	99	89.43	0	0		POS_HT	1688	0	0	0	0
								POS_HT	1689	243.4	99.7	0	0		POS_HT	1689	0.710008	0	0	0
								POS_HT	1690	224.5	95.02	0	0		POS_HT	1690	0	0	0	0
								POS_HT	1691	99	95.02	0	0		POS_HT	1691	0	0	0	0
								POS_HT	1692	94.6	89.43	0	0		POS_HT	1692	0	0	0	0
								POS_HT	1693	101.41	95.02	0	0		POS_HT	1693	0	0	0	0
								POS_HT	1694	96.88	95.02	0	0		POS_HT	1694	0	0	0	0
								POS_HT	1695	94.62	95.02	0	0		POS_HT	1695	0	0	0	0
								POS_HT	1696	93.27	89.43	0	0		POS_HT	1696	0	0	0	0
								POS_HT	1697	94.81	89.43	0	0		POS_HT	1697	0	0	0	0
								POS_HT	1698	96	96	0	0		POS_HT	1698	0	0	0	0
								POS_HT	1699	94.62	89.43	0	0		POS_HT	1699	0	0	0	0
								POS_HT	1700	93.27	95.02	0	0		POS_HT	1700	0	0	0	0
								POS_HT	1701	92.08	96	0	0		POS_HT	1701	0	0	0	0
								POS_HT	1702	93.27	99.7	0	0		POS_HT	1702	0	0	0	0
								POS_HT	1703	93.27	96	0	0		POS_HT	1703	0	0	0	0
								POS_HT	1704	93.27	89.43	0	0		POS_HT	1704	0	0	0	0
								POS_HT	1705	94	99.7	0	0		POS_HT	1705	0	0	0	0
								POS_HT	1706	93.27	95.02	0	0		POS_HT	1706	0	0	0	0
								POS_HT	1707	93.27	96	0	0		POS_HT	1707	0	0	0	0
								POS_HT	1708	92.08	95.02	0	0		POS_HT	1708	0	0	0	0
								POS_HT	1709	92.08	96	0	0		POS_HT	1709	0	0	0	0
								POS_HT	1710	93.27	0	0	0		POS_HT	1710	0	0	0	0
								POS_HT	1711	93.27	89.43	0	0		POS_HT	1711	0	0	0	0
								POS_HT	1712	92.08	89.43	0	0		POS_HT	1712	0	0	0	0
								POS_HT	1713	0	0	0	0		POS_HT	1713	0	0	0	0
								POS_HT	1714	0	0	0	0		POS_HT	1714	0	0	0	0
								POS_HT	1715	0	0	0	0		POS_HT	1715	0	0	0	0
								POS_HT	1716	0	0	0	0		POS_HT	1716	0	0	0	0
								POS_HT	1717	0	0	0	0		POS_HT	1717	0	0	0	0
								POS_HT	1718	0	0	0	0		POS_HT	1718	0	0	0	0
								POS_HT	1719	0	0	0	0		POS_HT	1719	0	0	0	0
								POS_HT	1720	0	0	0	0		POS_HT	1720	0	0	0	0
								POS_HT	1721	0	0	0	0		POS_HT	1721	0	0	0	0
								POS_HT	1722	0	0	0	0		POS_HT	1722	0	0	0	0
								POS_HT	1723	0	0	0	0		POS_HT	1723	0	0	0	0
								POS_HT	1724	0	0	0	0		POS_HT	1724	0	0	0	0
								POS_HT	1725	0	0	0	0		POS_HT	1725	0	0	0	0
								POS_HT	1726	0	0	0	0		POS_HT	1726	0	0	0	0
								POS_HT	1727	0	0	0	0		POS_HT	1727	0	0	0	0
								POS_HT	1728	0	0	0	0		POS_HT	1728	0	0	0	0
								POS_HT	1729	0	0	0	0		POS_HT	1729	0	0	0	0
								POS_HT	1730	0	0	0	0		POS_HT	1730	0	0	0	0
								POS_HT	1731	0	0	0	0		POS_HT	1731	0	0	0	0
								POS_HT	1732	0	0	0	0		POS_HT	1732	0	0	0	0
								POS_HT	1733	0	0	0	0		POS_HT	1733	0	0	0	0
								POS_HT	1734	0	0	0	0		POS_HT	1734	0	0	0	0
								POS_HT	1735	0	0	0	0		POS_HT	1735	0	0	0	0
								POS_HT	1736	0	0	0	0		POS_HT	1736	0	0	0	0
								POS_HT	1737	0	0	0	0		POS_HT	1737	0	0	0	0
								POS_HT	1738	0	0	0	0		POS_HT	1738	0	0	0	0
								POS_HT	1739	0	0	0	0		POS_HT	1739	0	0	0	0
								POS_HT	1740	0	0	0	0		POS_HT	1740	0	0	0	0
								POS_HT	1741	0	0	0	0		POS_HT	1741	0	0	0	0
								POS_HT	1742	0	0	0	0		POS_HT	1742	0	0	0	0
								POS_HT	1743	0	0	0	0		POS_HT	1743	0	0	0	0
								POS_HT	1744	0	0	0	0		POS_HT	1744	0	0	0	0
								POS_HT	1745	0	0	0	0		POS_HT	1745	0	0	0	0
								POS_HT	1746	0	0	0	0		POS_HT	1746	0	0	0	0
								POS_HT	1747	0	0	0	0		POS_HT	1747	0	0	0	0
								POS_HT	1748	0	0	0	0		POS_HT	1748	0	0	0	0
								POS_HT	1749	0	0	0	0		POS_HT	1749	0	0	0	0
								POS_HT	1750	0	0	0	0		POS_HT	1750	0	0	0	0
								POS_HT	1751	0	0	0	0		POS_HT	1751	0	0	0	0
								POS_HT	1752	0	0	0	0		POS_HT	1752	0	0	0	0
								POS_HT	1753	0	0	0	0		POS_HT	1753	0	0	0	0
								POS_HT	1754	0	0	0	0		POS_HT	1754	0	0	0	0
								POS_HT	1755	0	0	0	0		POS_HT	1755	0	0	0	0
								POS_HT	1756	0	0	0	0		POS_HT	1756	0	0	0	0
								POS_HT	1757	0	0	0	0		POS_HT	1757	0	0	0	0
								POS_HT	1758	0	0	0	0		POS_HT	1758	0	0	0	0
								POS_HT	1759	0	0	0	0		POS_HT	1759	0	0	0	0
								POS_HT	1760	0	0	0	0		POS_HT	1760	0	0	0	0
								POS_HT	1761	98.28	0	0	64.2		POS_HT	1761	0	0	0	0
								POS_HT	1762	104	0	0	61.5		POS_HT	1762	0	0	0	0
								POS_HT	1763	130	0	0	64.2		POS_HT	1763	0	0	0	0
								POS_HT	1764	105.6	0	0	66.9		POS_HT	1764	0	0	0	0
								POS_HT	1765	94	0	0	68.6		POS_HT	1765	0	0	0	0
								POS_HT	1766	93.27	0	0	70		POS_HT	1766	0	0	0	0
								POS_HT	1767	93.27	0	0	70.2		POS_HT	1767	0	0	0	0
								POS_HT	1768	94	0	0	75		POS_HT	1768	0	0	0	0
								POS_HT	1769	93.27	0	0	98		POS_HT	1769	0	0	0	0
								POS_HT	1770	92.08	0	0	202		POS_HT	1770	0	0	0	0
								POS_HT	1771	93.27	0	0	70		POS_HT	1771	0	0	0	0
								POS_HT	1772	93.27	0	0	67.4		POS_HT	1772	0	0	0	0
								POS_HT	1773	96.2	0	0	66.9		POS_HT	1773	0	0	0	0
								POS_HT	1774	98.28	0	0	70		POS_HT	1774	0	0	0	0
								POS_HT	1775	98.21	0	0	70		POS_HT	1775	0	0	0	0
								POS_HT	1776	99	0	0	70		POS_HT	1776	0	0	0	0
								POS_HT	1777	101.41	0	0	68.6		POS_HT	1777	0	0	0	0
								POS_HT	1778	98.28	0	0	66.9		POS_HT	1778	0	0	0	0
								POS_HT	1779	104	0	0	65		POS_HT	1779	0	0	0	0
								POS_HT	1780	99	0	0	62		POS_HT	1780	0	0	0	0
								POS_HT	1781	104	0	0	70		POS_HT	1781	0	0	0	0
								POS_HT	1782	99	0	0	70		POS_HT	1782	0	0	0	0
								POS_HT	1783	105.6	0	0	70		POS_HT	1783	0	0	0	0
								POS_HT	1784	130	0	0	68		POS_HT	1784	0	0	0	0
								POS_HT	1785	105.62	0	0	70		POS_HT	1785	0	0	0	0
								POS_HT	1786	216.7	0	0	70		POS_HT	1786	0	0	0	0
								POS_HT	1787	240.1	0	0	70		POS_HT	1787	0.696142	0	0	0
								POS_HT	1788	266.8	0	0	69		POS_HT	1788	0.89802	0	0	0
								POS_HT	1789	222.9	0	0	70		POS_HT	1789	0	0	0	0
								POS_HT	1790	249.8	0	0	70		POS_HT	1790	0.824515	0	0	0
								POS_HT	1791	268.3	0	0	69.4		POS_HT	1791	0.942364	0	0	0
								POS_HT	1792	265.7	0	0	70		POS_HT	1792	0.886945	0	0	0
								POS_HT	1793	98.21	0	0	68.1		POS_HT	1793	0	0	0	0
								POS_HT	1794	98.28	0	0	65		POS_HT	1794	0	0	0	0
								POS_HT	1795	105.62	0	0	65		POS_HT	1795	0	0	0	0
								POS_HT	1796	251.5	0	0	68.1		POS_HT	1796	0.840036	0	0	0
								POS_HT	1797	94.62	0	0	70		POS_HT	1797	0	0	0	0
								POS_HT	1798	96	0	0	78		POS_HT	1798	0	0	0	0
								POS_HT	1799	104	0	0	74		POS_HT	1799	0	0	0	0
								POS_HT	1800	105.62	0	0	74		POS_HT	1800	0	0	0	0
								POS_HT	1801	130	0	0	70		POS_HT	1801	0	0	0	0
								POS_HT	1802	96.4	0	0	70		POS_HT	1802	0	0	0	0
								POS_HT	1803	94	0	0	69		POS_HT	1803	0	0	0	0
								POS_HT	1804	93.27	0	0	68.1		POS_HT	1804	0	0	0	0
								POS_HT	1805	98.21	0	0	70		POS_HT	1805	0	0	0	0
								POS_HT	1806	94.62	0	0	64.2		POS_HT	1806	0	0	0	0
								POS_HT	1807	93.27	0	0	68.1		POS_HT	1807	0	0	0	0
								POS_HT	1808	93.27	0	0	64.2		POS_HT	1808	0	0	0	0
								POS_HT	1809	0	0	0	0		POS_HT	1809	0	0	0	0
								POS_HT	1810	0	0	0	0		POS_HT	1810	0	0	0	0
								POS_HT	1811	0	0	0	0		POS_HT	1811	0	0	0	0
								POS_HT	1812	0	0	0	0		POS_HT	1812	0	0	0	0
								POS_HT	1813	0	0	0	0		POS_HT	1813	0	0	0	0
								POS_HT	1814	0	0	0	0		POS_HT	1814	0	0	0	0
								POS_HT	1815	0	0	0	0		POS_HT	1815	0	0	0	0
								POS_HT	1816	0	0	0	0		POS_HT	1816	0	0	0	0
								POS_HT	1817	0	0	0	0		POS_HT	1817	0	0	0	0
								POS_HT	1818	0	0	0	0		POS_HT	1818	0	0	0	0
								POS_HT	1819	0	0	0	0		POS_HT	1819	0	0	0	0
								POS_HT	1820	0	0	0	0		POS_HT	1820	0	0	0	0
								POS_HT	1821	0	0	0	0		POS_HT	1821	0	0	0	0
								POS_HT	1822	0	0	0	0		POS_HT	1822	0	0	0	0
								POS_HT	1823	0	0	0	0		POS_HT	1823	0	0	0	0
								POS_HT	1824	0	0	0	0		POS_HT	1824	0	0	0	0
								POS_HT	1825	0	0	0	0		POS_HT	1825	0	0	0	0
								POS_HT	1826	0	0	0	0		POS_HT	1826	0	0	0	0
								POS_HT	1827	0	0	0	0		POS_HT	1827	0	0	0	0
								POS_HT	1828	0	0	0	0		POS_HT	1828	0	0	0	0
								POS_HT	1829	0	0	0	0		POS_HT	1829	0	0	0	0
								POS_HT	1830	0	0	0	0		POS_HT	1830	0	0	0	0
								POS_HT	1831	0	0	0	0		POS_HT	1831	0	0	0	0
								POS_HT	1832	0	0	0	0		POS_HT	1832	0	0	0	0
								POS_HT	1833	0	0	0	0		POS_HT	1833	0	0	0	0
								POS_HT	1834	0	0	0	0		POS_HT	1834	0	0	0	0
								POS_HT	1835	0	0	0	0		POS_HT	1835	0	0	0	0
								POS_HT	1836	0	0	0	0		POS_HT	1836	0	0	0	0
								POS_HT	1837	0	0	0	0		POS_HT	1837	0	0	0	0
								POS_HT	1838	0	0	0	0		POS_HT	1838	0	0	0	0
								POS_HT	1839	0	0	0	0		POS_HT	1839	0	0	0	0
								POS_HT	1840	0	0	0	0		POS_HT	1840	0	0	0	0
								POS_HT	1841	0	0	0	0		POS_HT	1841	0	0	0	0
								POS_HT	1842	0	0	0	0		POS_HT	1842	0	0	0	0
								POS_HT	1843	0	0	0	0		POS_HT	1843	0	0	0	0
								POS_HT	1844	0	0	0	0		POS_HT	1844	0	0	0	0
								POS_HT	1845	0	0	0	0		POS_HT	1845	0	0	0	0
								POS_HT	1846	0	0	0	0		POS_HT	1846	0	0	0	0
								POS_HT	1847	0	0	0	0		POS_HT	1847	0	0	0	0
								POS_HT	1848	0	0	0	0		POS_HT	1848	0	0	0	0
								POS_HT	1849	0	0	0	0		POS_HT	1849	0	0	0	0
								POS_HT	1850	0	0	0	0		POS_HT	1850	0	0	0	0
								POS_HT	1851	0	0	0	0		POS_HT	1851	0	0	0	0
								POS_HT	1852	0	0	0	0		POS_HT	1852	0	0	0	0
								POS_HT	1853	0	0	0	0		POS_HT	1853	0	0	0	0
								POS_HT	1854	0	0	0	0		POS_HT	1854	0	0	0	0
								POS_HT	1855	0	0	0	0		POS_HT	1855	0	0	0	0
								POS_HT	1856	0	0	0	0		POS_HT	1856	0	0	0	0
								POS_HT	1857	0	0	112.3	68.9		POS_HT	1857	0	0	0	0
								POS_HT	1858	0	0	108	70.2		POS_HT	1858	0	0	0	0
								POS_HT	1859	0	0	113.5	74.2		POS_HT	1859	0	0	0	0
								POS_HT	1860	0	0	108	70.2		POS_HT	1860	0	0	0	0
								POS_HT	1861	0	0	95	68.5		POS_HT	1861	0	0	0	0
								POS_HT	1862	0	0	82.5	69		POS_HT	1862	0	0	0	0
								POS_HT	1863	0	0	81.8	74		POS_HT	1863	0	0	0	0
								POS_HT	1864	0	0	81.8	75.1		POS_HT	1864	0	0	0	0
								POS_HT	1865	0	0	85	70		POS_HT	1865	0	0	0	0
								POS_HT	1866	0	0	108	70		POS_HT	1866	0	0	0	0
								POS_HT	1867	0	0	119	70		POS_HT	1867	0	0	0	0
								POS_HT	1868	0	0	108	68.9		POS_HT	1868	0	0	0	0
								POS_HT	1869	0	0	119	65		POS_HT	1869	0	0	0	0
								POS_HT	1870	0	0	135.1	70		POS_HT	1870	0	0	0	0
								POS_HT	1871	0	0	129	68.6		POS_HT	1871	0	0	0	0
								POS_HT	1872	0	0	108	70		POS_HT	1872	0	0	0	0
								POS_HT	1873	0	0	114.6	64.2		POS_HT	1873	0	0	0	0
								POS_HT	1874	0	0	119	67.67		POS_HT	1874	0	0	0	0
								POS_HT	1875	0	0	142	69		POS_HT	1875	0	0	0	0
								POS_HT	1876	0	0	129	68		POS_HT	1876	0	0	0	0
								POS_HT	1877	0	0	114.6	70		POS_HT	1877	0	0	0	0
								POS_HT	1878	0	0	114.1	70.2		POS_HT	1878	0	0	0	0
								POS_HT	1879	0	0	113.9	70.2		POS_HT	1879	0	0	0	0
								POS_HT	1880	0	0	108	66.9		POS_HT	1880	0	0	0	0
								POS_HT	1881	0	0	108	68.6		POS_HT	1881	0	0	0	0
								POS_HT	1882	0	0	95	68.5		POS_HT	1882	0	0	0	0
								POS_HT	1883	0	0	91	68.1		POS_HT	1883	0	0	0	0
								POS_HT	1884	0	0	90.9	66.9		POS_HT	1884	0	0	0	0
								POS_HT	1885	0	0	113.9	70		POS_HT	1885	0	0	0	0
								POS_HT	1886	0	0	108	66		POS_HT	1886	0	0	0	0
								POS_HT	1887	0	0	108	67.7		POS_HT	1887	0	0	0	0
								POS_HT	1888	0	0	107.3	65		POS_HT	1888	0	0	0	0
								POS_HT	1889	0	0	94	70		POS_HT	1889	0	0	0	0
								POS_HT	1890	0	0	95	70		POS_HT	1890	0	0	0	0
								POS_HT	1891	0	0	112.3	70		POS_HT	1891	0	0	0	0
								POS_HT	1892	0	0	108	70		POS_HT	1892	0	0	0	0
								POS_HT	1893	0	0	91	70.2		POS_HT	1893	0	0	0	0
								POS_HT	1894	0	0	113.9	77.5		POS_HT	1894	0	0	0	0
								POS_HT	1895	0	0	108	77.4		POS_HT	1895	0	0	0	0
								POS_HT	1896	0	0	108	77.4		POS_HT	1896	0	0	0	0
								POS_HT	1897	0	0	90.9	68		POS_HT	1897	0	0	0	0
								POS_HT	1898	0	0	85	64.2		POS_HT	1898	0	0	0	0
								POS_HT	1899	0	0	85	61.5		POS_HT	1899	0	0	0	0
								POS_HT	1900	0	0	85	61.5		POS_HT	1900	0	0	0	0
								POS_HT	1901	0	0	99	69		POS_HT	1901	0	0	0	0
								POS_HT	1902	0	0	90.9	70		POS_HT	1902	0	0	0	0
								POS_HT	1903	0	0	82.5	67		POS_HT	1903	0	0	0	0
								POS_HT	1904	0	0	81.8	64.2		POS_HT	1904	0	0	0	0
								POS_HT	1905	0	0	0	0		POS_HT	1905	0	0	0	0
								POS_HT	1906	0	0	0	0		POS_HT	1906	0	0	0	0
								POS_HT	1907	0	0	0	0		POS_HT	1907	0	0	0	0
								POS_HT	1908	0	0	0	0		POS_HT	1908	0	0	0	0
								POS_HT	1909	0	0	0	0		POS_HT	1909	0	0	0	0
								POS_HT	1910	0	0	0	0		POS_HT	1910	0	0	0	0
								POS_HT	1911	0	0	0	0		POS_HT	1911	0	0	0	0
								POS_HT	1912	0	0	0	0		POS_HT	1912	0	0	0	0
								POS_HT	1913	0	0	0	0		POS_HT	1913	0	0	0	0
								POS_HT	1914	0	0	0	0		POS_HT	1914	0	0	0	0
								POS_HT	1915	0	0	0	0		POS_HT	1915	0	0	0	0
								POS_HT	1916	0	0	0	0		POS_HT	1916	0	0	0	0
								POS_HT	1917	0	0	0	0		POS_HT	1917	0	0	0	0
								POS_HT	1918	0	0	0	0		POS_HT	1918	0	0	0	0
								POS_HT	1919	0	0	0	0		POS_HT	1919	0	0	0	0
								POS_HT	1920	0	0	0	0		POS_HT	1920	0	0	0	0
								POS_HT	1921	0	0	0	0		POS_HT	1921	0	0	0	0
								POS_HT	1922	0	0	0	0		POS_HT	1922	0	0	0	0
								POS_HT	1923	0	0	0	0		POS_HT	1923	0	0	0	0
								POS_HT	1924	0	0	0	0		POS_HT	1924	0	0	0	0
								POS_HT	1925	0	0	0	0		POS_HT	1925	0	0	0	0
								POS_HT	1926	0	0	0	0		POS_HT	1926	0	0	0	0
								POS_HT	1927	0	0	0	0		POS_HT	1927	0	0	0	0
								POS_HT	1928	0	0	0	0		POS_HT	1928	0	0	0	0
								POS_HT	1929	0	0	0	0		POS_HT	1929	0	0	0	0
								POS_HT	1930	0	0	0	0		POS_HT	1930	0	0	0	0
								POS_HT	1931	0	0	0	0		POS_HT	1931	0	0	0	0
								POS_HT	1932	0	0	0	0		POS_HT	1932	0	0	0	0
								POS_HT	1933	0	0	0	0		POS_HT	1933	0	0	0	0
								POS_HT	1934	0	0	0	0		POS_HT	1934	0	0	0	0
								POS_HT	1935	0	0	0	0		POS_HT	1935	0	0	0	0
								POS_HT	1936	0	0	0	0		POS_HT	1936	0	0	0	0
								POS_HT	1937	0	0	0	0		POS_HT	1937	0	0	0	0
								POS_HT	1938	0	0	0	0		POS_HT	1938	0	0	0	0
								POS_HT	1939	0	0	0	0		POS_HT	1939	0	0	0	0
								POS_HT	1940	0	0	0	0		POS_HT	1940	0	0	0	0
								POS_HT	1941	0	0	0	0		POS_HT	1941	0	0	0	0
								POS_HT	1942	0	0	0	0		POS_HT	1942	0	0	0	0
								POS_HT	1943	0	0	0	0		POS_HT	1943	0	0	0	0
								POS_HT	1944	0	0	0	0		POS_HT	1944	0	0	0	0
								POS_HT	1945	0	0	0	0		POS_HT	1945	0	0	0	0
								POS_HT	1946	0	0	0	0		POS_HT	1946	0	0	0	0
								POS_HT	1947	0	0	0	0		POS_HT	1947	0	0	0	0
								POS_HT	1948	0	0	0	0		POS_HT	1948	0	0	0	0
								POS_HT	1949	0	0	0	0		POS_HT	1949	0	0	0	0
								POS_HT	1950	0	0	0	0		POS_HT	1950	0	0	0	0
								POS_HT	1951	0	0	0	0		POS_HT	1951	0	0	0	0
								POS_HT	1952	0	0	0	0		POS_HT	1952	0	0	0	0
								POS_HT	1953	0	97	88.7	66		POS_HT	1953	0	0	0	0
								POS_HT	1954	0	95.4	91	66		POS_HT	1954	0	0	0	0
								POS_HT	1955	0	94.85	90.9	66		POS_HT	1955	0	0	0	0
								POS_HT	1956	0	94.85	97.8	68.6		POS_HT	1956	0	0	0	0
								POS_HT	1957	0	95.4	91	67		POS_HT	1957	0	0	0	0
								POS_HT	1958	0	95.4	91	67.7		POS_HT	1958	0	0	0	0
								POS_HT	1959	0	91.43	99	69.4		POS_HT	1959	0	0	0	0
								POS_HT	1960	0	95.4	108	70		POS_HT	1960	0	0	0	0
								POS_HT	1961	0	91.43	108	78		POS_HT	1961	0	0	0	0
								POS_HT	1962	0	91.43	95	74		POS_HT	1962	0	0	0	0
								POS_HT	1963	0	91.43	99	78		POS_HT	1963	0	0	0	0
								POS_HT	1964	0	94.85	107.3	74.2		POS_HT	1964	0	0	0	0
								POS_HT	1965	0	91.43	108	75		POS_HT	1965	0	0	0	0
								POS_HT	1966	0	91.43	108	75		POS_HT	1966	0	0	0	0
								POS_HT	1967	0	95.4	108	70		POS_HT	1967	0	0	0	0
								POS_HT	1968	0	95.4	99	70		POS_HT	1968	0	0	0	0
								POS_HT	1969	0	94.85	108	70		POS_HT	1969	0	0	0	0
								POS_HT	1970	0	94.85	107.3	68		POS_HT	1970	0	0	0	0
								POS_HT	1971	0	91.43	108	67.7		POS_HT	1971	0	0	0	0
								POS_HT	1972	0	94.85	94	64.2		POS_HT	1972	0	0	0	0
								POS_HT	1973	0	100.2	108	68.6		POS_HT	1973	0	0	0	0
								POS_HT	1974	0	107.1	108	68		POS_HT	1974	0	0	0	0
								POS_HT	1975	0	105.2	108	67		POS_HT	1975	0	0	0	0
								POS_HT	1976	0	95.4	87	62		POS_HT	1976	0	0	0	0
								POS_HT	1977	0	105	99	68		POS_HT	1977	0	0	0	0
								POS_HT	1978	0	105.2	108	70		POS_HT	1978	0	0	0	0
								POS_HT	1979	0	100	108	70		POS_HT	1979	0	0	0	0
								POS_HT	1980	0	100.2	94	67.67		POS_HT	1980	0	0	0	0
								POS_HT	1981	0	97	97.8	68		POS_HT	1981	0	0	0	0
								POS_HT	1982	0	105	91	62		POS_HT	1982	0	0	0	0
								POS_HT	1983	0	95.4	87	67.4		POS_HT	1983	0	0	0	0
								POS_HT	1984	0	95.4	85	61.5		POS_HT	1984	0	0	0	0
								POS_HT	1985	0	91.43	81.8	61.5		POS_HT	1985	0	0	0	0
								POS_HT	1986	0	91.43	81.8	61.5		POS_HT	1986	0	0	0	0
								POS_HT	1987	0	91.43	88.7	64.2		POS_HT	1987	0	0	0	0
								POS_HT	1988	0	95.4	91	66		POS_HT	1988	0	0	0	0
								POS_HT	1989	0	91.43	85	69		POS_HT	1989	0	0	0	0
								POS_HT	1990	0	95.4	91	78		POS_HT	1990	0	0	0	0
								POS_HT	1991	0	100	90.9	78		POS_HT	1991	0	0	0	0
								POS_HT	1992	0	107	91	74.2		POS_HT	1992	0	0	0	0
								POS_HT	1993	0	95.4	95	73		POS_HT	1993	0	0	0	0
								POS_HT	1994	0	94.85	85	70		POS_HT	1994	0	0	0	0
								POS_HT	1995	0	91.43	81.8	68.6		POS_HT	1995	0	0	0	0
								POS_HT	1996	0	95.4	81.8	67.67		POS_HT	1996	0	0	0	0
								POS_HT	1997	0	100	90.9	70		POS_HT	1997	0	0	0	0
								POS_HT	1998	0	94.85	85	68.9		POS_HT	1998	0	0	0	0
[truncated: 138,162 more rows]

## Sheet: Data Fig 3
	runoff year	month	day	flow without dam (m3/s)		runoff year	price year	month	day	flow with dam (m3/s)		year	month	avg. monthly flow without dam (m3/s)		year	month	avg. monthly flow with dam (price = avg 01-03) (m3/s)
	1993	Jan	1	3.88		1993	avg. 2001-2003	Jan	1	0.99372		1993	Jan	5.61645		1993	Jan	10.7738
	1993	Jan	2	3.55		1993	avg. 2001-2003	Jan	2	4.51945		1993	Feb	3.0725		1993	Feb	8.54886
	1993	Jan	3	2.94		1993	avg. 2001-2003	Jan	3	0.99372		1993	Mar	5.58806		1993	Mar	3.38212
	1993	Jan	4	3.14		1993	avg. 2001-2003	Jan	4	2.75659		1993	Apr	13.739		1993	Apr	5.34213
	1993	Jan	5	3.21		1993	avg. 2001-2003	Jan	5	2.75659		1993	May	8.26129		1993	May	4.00765
	1993	Jan	6	4.02		1993	avg. 2001-2003	Jan	6	0.99372		1993	Jun	9.101		1993	Jun	8.39776
	1993	Jan	7	3.98		1993	avg. 2001-2003	Jan	7	27.4367		1993	Jul	13.699		1993	Jul	9.23939
	1993	Jan	8	4.24		1993	avg. 2001-2003	Jan	8	29.1996		1993	Aug	8.31258		1993	Aug	7.98832
	1993	Jan	9	4.24		1993	avg. 2001-2003	Jan	9	25.6739		1993	Sep	10.6723		1993	Sep	10.9833
	1993	Jan	10	3.81		1993	avg. 2001-2003	Jan	10	25.6739		1993	Oct	10.9387		1993	Oct	11.8553
	1993	Jan	11	5.39		1993	avg. 2001-2003	Jan	11	16.8595		1993	Nov	4.62333		1993	Nov	12.4524
	1993	Jan	12	16.8		1993	avg. 2001-2003	Jan	12	6.28232		1993	Dec	11.8971		1993	Dec	13.0495
	1993	Jan	13	13		1993	avg. 2001-2003	Jan	13	16.8595		1994	Jan	15.1281		1994	Jan	14.3176
	1993	Jan	14	14.9		1993	avg. 2001-2003	Jan	14	16.8595		1994	Feb	5.25964		1994	Feb	13.6027
	1993	Jan	15	10.6		1993	avg. 2001-2003	Jan	15	20.3541		1994	Mar	10.4906		1994	Mar	6.56422
	1993	Jan	16	6.74		1993	avg. 2001-2003	Jan	16	15.0967		1994	Apr	14.9303		1994	Apr	7.76842
	1993	Jan	17	5.4		1993	avg. 2001-2003	Jan	17	16.8595		1994	May	21.0806		1994	May	5.90129
	1993	Jan	18	4.7		1993	avg. 2001-2003	Jan	18	11.5709		1994	Jun	9.49733		1994	Jun	8.69444
	1993	Jan	19	4.27		1993	avg. 2001-2003	Jan	19	0.99372		1994	Jul	6.31548		1994	Jul	8.74463
	1993	Jan	20	3.93		1993	avg. 2001-2003	Jan	20	2.75659		1994	Aug	4.33903		1994	Aug	7.26609
	1993	Jan	21	3.69		1993	avg. 2001-2003	Jan	21	4.51945		1994	Sep	11.2757		1994	Sep	10.2952
	1993	Jan	22	3.57		1993	avg. 2001-2003	Jan	22	20.3853		1994	Oct	6.59484		1994	Oct	11.181
	1993	Jan	23	3.56		1993	avg. 2001-2003	Jan	23	16.8595		1994	Nov	4.99833		1994	Nov	11.823
	1993	Jan	24	3.62		1993	avg. 2001-2003	Jan	24	8.04519		1994	Dec	8.06419		1994	Dec	12.5547
	1993	Jan	25	5		1993	avg. 2001-2003	Jan	25	4.51945		1995	Jan	14.1529		1995	Jan	17.1897
	1993	Jan	26	4.78		1993	avg. 2001-2003	Jan	26	0.99372		1995	Feb	15.7336		1995	Feb	16.5885
	1993	Jan	27	3.93		1993	avg. 2001-2003	Jan	27	0.99372		1995	Mar	13.2177		1995	Mar	9.45587
	1993	Jan	28	6.63		1993	avg. 2001-2003	Jan	28	0.99372		1995	Apr	14.0643		1995	Apr	10.8586
	1993	Jan	29	6.74		1993	avg. 2001-2003	Jan	29	4.51945		1995	May	18.0855		1995	May	7.23807
	1993	Jan	30	5.35		1993	avg. 2001-2003	Jan	30	15.0967		1995	Jun	16.45		1995	Jun	9.82096
	1993	Jan	31	4.5		1993	avg. 2001-2003	Jan	31	11.5709		1995	Jul	8.55065		1995	Jul	9.51274
	1993	Feb	32	3.91		1993	avg. 2001-2003	Feb	32	0.99372		1995	Aug	7.80323		1995	Aug	8.7166
	1993	Feb	33	3.53		1993	avg. 2001-2003	Feb	33	0.99372		1995	Sep	12.6543		1995	Sep	11.4568
	1993	Feb	34	3.37		1993	avg. 2001-2003	Feb	34	4.51945		1995	Oct	3.37097		1995	Oct	12.1855
	1993	Feb	35	3.33		1993	avg. 2001-2003	Feb	35	2.75659		1995	Nov	4.738		1995	Nov	12.6214
	1993	Feb	36	3.31		1993	avg. 2001-2003	Feb	36	18.6224		1995	Dec	9.89839		1995	Dec	13.056
	1993	Feb	37	3.23		1993	avg. 2001-2003	Feb	37	4.51945		1996	Jan	6.45774		1996	Jan	10.2013
	1993	Feb	38	3.19		1993	avg. 2001-2003	Feb	38	4.51945		1996	Feb	2.50786		1996	Feb	8.36739
	1993	Feb	39	3.19		1993	avg. 2001-2003	Feb	39	0.99372		1996	Mar	7.93226		1996	Mar	3.093
	1993	Feb	40	3.18		1993	avg. 2001-2003	Feb	40	0.99372		1996	Apr	8.22067		1996	Apr	5.22361
	1993	Feb	41	3.13		1993	avg. 2001-2003	Feb	41	2.75659		1996	May	12.1984		1996	May	3.7754
	1993	Feb	42	3.05		1993	avg. 2001-2003	Feb	42	0.99372		1996	Jun	6.19233		1996	Jun	8.16172
	1993	Feb	43	2.99		1993	avg. 2001-2003	Feb	43	6.28232		1996	Jul	11.9603		1996	Jul	9.00714
	1993	Feb	44	2.98		1993	avg. 2001-2003	Feb	44	15.0967		1996	Aug	9.22548		1996	Aug	7.41487
	1993	Feb	45	2.94		1993	avg. 2001-2003	Feb	45	16.8595		1996	Sep	5.534		1996	Sep	10.5122
	1993	Feb	46	2.89		1993	avg. 2001-2003	Feb	46	2.75659		1996	Oct	10.0823		1996	Oct	11.3426
	1993	Feb	47	2.83		1993	avg. 2001-2003	Feb	47	2.75659		1996	Nov	9.67233		1996	Nov	12.0988
	1993	Feb	48	2.87		1993	avg. 2001-2003	Feb	48	4.51945		1996	Dec	11.2019		1996	Dec	12.7603
	1993	Feb	49	2.9		1993	avg. 2001-2003	Feb	49	16.8595		1997	Jan	6.29613		1997	Jan	8.1831
	1993	Feb	50	2.94		1993	avg. 2001-2003	Feb	50	27.4367		1997	Feb	9.90643		1997	Feb	6.95438
	1993	Feb	51	2.99		1993	avg. 2001-2003	Feb	51	16.8595		1997	Mar	7.18097		1997	Mar	2.5533
	1993	Feb	52	3.03		1993	avg. 2001-2003	Feb	52	11.5709		1997	Apr	6.018		1997	Apr	4.40062
	1993	Feb	53	3.02		1993	avg. 2001-2003	Feb	53	0.99372		1997	May	7.64516		1997	May	3.2357
	1993	Feb	54	2.99		1993	avg. 2001-2003	Feb	54	0.99372		1997	Jun	8.59833		1997	Jun	7.84001
	1993	Feb	55	2.95		1993	avg. 2001-2003	Feb	55	8.04519		1997	Jul	13.6081		1997	Jul	8.0125
	1993	Feb	56	2.89		1993	avg. 2001-2003	Feb	56	16.8595		1997	Aug	5.19097		1997	Aug	6.70457
	1993	Feb	57	2.83		1993	avg. 2001-2003	Feb	57	15.0967		1997	Sep	6.98967		1997	Sep	9.01525
	1993	Feb	58	2.79		1993	avg. 2001-2003	Feb	58	16.8595		1997	Oct	4.47452		1997	Oct	9.8891
	1993	Feb	59	2.78		1993	avg. 2001-2003	Feb	59	16.8595		1997	Nov	2.74033		1997	Nov	10.4255
	1993	Mar	60	2.72		1993	avg. 2001-2003	Mar	60	16.8595		1997	Dec	10.2097		1997	Dec	11.5951
	1993	Mar	61	2.73		1993	avg. 2001-2003	Mar	61	0.99372		1998	Jan	6.34097		1998	Jan	6.60953
	1993	Mar	62	2.84		1993	avg. 2001-2003	Mar	62	4.51945		1998	Feb	4.21714		1998	Feb	5.22849
	1993	Mar	63	2.81		1993	avg. 2001-2003	Mar	63	4.51945		1998	Mar	7.23387		1998	Mar	2.0602
	1993	Mar	64	2.78		1993	avg. 2001-2003	Mar	64	15.0967		1998	Apr	10.8493		1998	Apr	3.3397
	1993	Mar	65	2.78		1993	avg. 2001-2003	Mar	65	15.0967		1998	May	4.81516		1998	May	2.62887
	1993	Mar	66	2.78		1993	avg. 2001-2003	Mar	66	11.5709		1998	Jun	5.264		1998	Jun	6.68915
	1993	Mar	67	2.8		1993	avg. 2001-2003	Mar	67	0.99372		1998	Jul	2.79645		1998	Jul	7.06447
	1993	Mar	68	2.91		1993	avg. 2001-2003	Mar	68	0.99372		1998	Aug	2.83613		1998	Aug	5.51683
	1993	Mar	69	3.03		1993	avg. 2001-2003	Mar	69	0.99372		1998	Sep	4.879		1998	Sep	7.27677
	1993	Mar	70	3.23		1993	avg. 2001-2003	Mar	70	0.99372		1998	Oct	7.46419		1998	Oct	7.69
	1993	Mar	71	3.67		1993	avg. 2001-2003	Mar	71	4.51945		1998	Nov	10.759		1998	Nov	7.86439
	1993	Mar	72	4.13		1993	avg. 2001-2003	Mar	72	0.99372		1998	Dec	5.38839		1998	Dec	10.7608
	1993	Mar	73	4.32		1993	avg. 2001-2003	Mar	73	4.51945		1999	Jan	4.68839		1999	Jan	16.411
	1993	Mar	74	4.32		1993	avg. 2001-2003	Mar	74	0.99372		1999	Feb	10.7239		1999	Feb	15.9845
	1993	Mar	75	5.07		1993	avg. 2001-2003	Mar	75	0.99372		1999	Mar	13.0494		1999	Mar	8.67711
	1993	Mar	76	6.78		1993	avg. 2001-2003	Mar	76	0.99372		1999	Apr	19.0767		1999	Apr	9.89777
	1993	Mar	77	7.55		1993	avg. 2001-2003	Mar	77	0.99372		1999	May	27.7774		1999	May	6.97111
	1993	Mar	78	7.58		1993	avg. 2001-2003	Mar	78	0.99372		1999	Jun	14.0993		1999	Jun	10.5196
	1993	Mar	79	6.44		1993	avg. 2001-2003	Mar	79	2.75659		1999	Jul	7.81161		1999	Jul	10.8175
	1993	Mar	80	6.85		1993	avg. 2001-2003	Mar	80	0.99372		1999	Aug	11.8361		1999	Aug	9.40288
	1993	Mar	81	8.95		1993	avg. 2001-2003	Mar	81	0.99372		1999	Sep	6.30667		1999	Sep	11.7536
	1993	Mar	82	14.8		1993	avg. 2001-2003	Mar	82	0.99372		1999	Oct	5.3971		1999	Oct	12.8852
	1993	Mar	83	16.4		1993	avg. 2001-2003	Mar	83	0.99372		1999	Nov	7.17467		1999	Nov	13.3989
	1993	Mar	84	10.4		1993	avg. 2001-2003	Mar	84	0.99372		1999	Dec	11.8716		1999	Dec	13.5676
	1993	Mar	85	7.48		1993	avg. 2001-2003	Mar	85	2.75659		2000	Jan	6.01871		2000	Jan	9.25153
	1993	Mar	86	6.27		1993	avg. 2001-2003	Mar	86	2.75659		2000	Feb	11.6289		2000	Feb	7.55974
	1993	Mar	87	5.57		1993	avg. 2001-2003	Mar	87	0.99372		2000	Mar	9.73581		2000	Mar	2.82559
	1993	Mar	88	4.92		1993	avg. 2001-2003	Mar	88	0.99372		2000	Apr	10.1813		2000	Apr	4.94482
	1993	Mar	89	4.71		1993	avg. 2001-2003	Mar	89	0.99372		2000	May	8.97516		2000	May	3.58136
	1993	Mar	90	5.61		1993	avg. 2001-2003	Mar	90	0.99372		2000	Jun	6.641		2000	Jun	8.05922
	1993	Apr	91	8.25		1993	avg. 2001-2003	Apr	91	0.99372		2000	Jul	11.7277		2000	Jul	8.45539
	1993	Apr	92	9.66		1993	avg. 2001-2003	Apr	92	6.28232		2000	Aug	6.34226		2000	Aug	6.91999
	1993	Apr	93	6.9		1993	avg. 2001-2003	Apr	93	4.51945		2000	Sep	4.22733		2000	Sep	9.52828
	1993	Apr	94	6.1		1993	avg. 2001-2003	Apr	94	0.99372		2000	Oct	5.42871		2000	Oct	10.3099
	1993	Apr	95	5.53		1993	avg. 2001-2003	Apr	95	0.99372		2000	Nov	8.38		2000	Nov	10.7035
	1993	Apr	96	30		1993	avg. 2001-2003	Apr	96	0.99372		2000	Dec	5.10452		2000	Dec	11.9811
	1993	Apr	97	46.4		1993	avg. 2001-2003	Apr	97	0.99372		2001	Jan	10.7465		2001	Jan	16.4039
	1993	Apr	98	57.5		1993	avg. 2001-2003	Apr	98	4.51945		2001	Feb	5.64714		2001	Feb	15.9206
	1993	Apr	99	24		1993	avg. 2001-2003	Apr	99	13.3338		2001	Mar	25.1113		2001	Mar	8.67008
	1993	Apr	100	24.5		1993	avg. 2001-2003	Apr	100	18.6224		2001	Apr	18.8507		2001	Apr	9.93608
	1993	Apr	101	35.4		1993	avg. 2001-2003	Apr	101	13.3338		2001	May	11.3026		2001	May	6.90721
	1993	Apr	102	25.4		1993	avg. 2001-2003	Apr	102	4.51945		2001	Jun	18.1337		2001	Jun	11.3959
	1993	Apr	103	16.5		1993	avg. 2001-2003	Apr	103	0.99372		2001	Jul	10.9126		2001	Jul	11.2291
	1993	Apr	104	12.4		1993	avg. 2001-2003	Apr	104	0.99372		2001	Aug	4.30032		2001	Aug	7.41901
	1993	Apr	105	9.87		1993	avg. 2001-2003	Apr	105	4.51945		2001	Sep	12.9317		2001	Sep	10.2901
	1993	Apr	106	8.72		1993	avg. 2001-2003	Apr	106	8.04519		2001	Oct	5.08645		2001	Oct	11.2859
	1993	Apr	107	7.56		1993	avg. 2001-2003	Apr	107	13.3338		2001	Nov	5.329		2001	Nov	11.9835
	1993	Apr	108	6.87		1993	avg. 2001-2003	Apr	108	2.75659		2001	Dec	5.10419		2001	Dec	12.6333
	1993	Apr	109	6.94		1993	avg. 2001-2003	Apr	109	11.5709		2002	Jan	3.93774		2002	Jan	12.4326
	1993	Apr	110	7.1		1993	avg. 2001-2003	Apr	110	4.51945		2002	Feb	7.80571		2002	Feb	10.7794
	1993	Apr	111	7.01		1993	avg. 2001-2003	Apr	111	0.99372		2002	Mar	10.469		2002	Mar	4.35753
	1993	Apr	112	6.77		1993	avg. 2001-2003	Apr	112	2.75659		2002	Apr	5.03167		2002	Apr	6.41421
	1993	Apr	113	6.99		1993	avg. 2001-2003	Apr	113	15.0967		2002	May	13.0445		2002	May	4.69873
	1993	Apr	114	6.22		1993	avg. 2001-2003	Apr	114	13.3338		2002	Jun	10.2867		2002	Jun	9.52861
	1993	Apr	115	5.48		1993	avg. 2001-2003	Apr	115	2.75659		2002	Jul	10.2142		2002	Jul	9.9327
	1993	Apr	116	5.21		1993	avg. 2001-2003	Apr	116	2.75659		2002	Aug	10.4497		2002	Aug	9.41867
	1993	Apr	117	4.85		1993	avg. 2001-2003	Apr	117	2.75659		2002	Sep	12.0643		2002	Sep	13.1131
	1993	Apr	118	4.78		1993	avg. 2001-2003	Apr	118	0.99372		2002	Oct	11.9606		2002	Oct	13.7974
	1993	Apr	119	4.74		1993	avg. 2001-2003	Apr	119	0.99372		2002	Nov	18.031		2002	Nov	14.2884
	1993	Apr	120	4.52		1993	avg. 2001-2003	Apr	120	0.99372		2002	Dec	9.66806		2002	Dec	14.4229
	1993	May	121	4.46		1993	avg. 2001-2003	May	121	0.99372		2003	Jan	5.89387		2003	Jan	5.74317
	1993	May	122	7.27		1993	avg. 2001-2003	May	122	13.3338		2003	Feb	3.71893		2003	Feb	4.59771
	1993	May	123	6.17		1993	avg. 2001-2003	May	123	0.99372		2003	Mar	7.92935		2003	Mar	1.70563
	1993	May	124	5.99		1993	avg. 2001-2003	May	124	0.99372		2003	Apr	7.353		2003	Apr	3.03631
	1993	May	125	4.78		1993	avg. 2001-2003	May	125	0.99372		2003	May	7.02323		2003	May	2.16057
	1993	May	126	4.29		1993	avg. 2001-2003	May	126	2.75659		2003	Jun	5.744		2003	Jun	6.2594
	1993	May	127	4.22		1993	avg. 2001-2003	May	127	8.04519		2003	Jul	3.33032		2003	Jul	6.48243
	1993	May	128	3.93		1993	avg. 2001-2003	May	128	2.75659		2003	Aug	2.39548		2003	Aug	4.94703
	1993	May	129	3.75		1993	avg. 2001-2003	May	129	0.99372		2003	Sep	3.366		2003	Sep	6.20947
	1993	May	130	5.61		1993	avg. 2001-2003	May	130	0.99372		2003	Oct	8.91161		2003	Oct	6.7099
	1993	May	131	4.2		1993	avg. 2001-2003	May	131	0.99372		2003	Nov	4.57		2003	Nov	6.85586
	1993	May	132	4.38		1993	avg. 2001-2003	May	132	0.99372		2003	Dec	4.52258		2003	Dec	10.1788
	1993	May	133	5.34		1993	avg. 2001-2003	May	133	4.51945		2004	Jan	11.7655		2004	Jan	11.2808
	1993	May	134	8.32		1993	avg. 2001-2003	May	134	9.80806		2004	Feb	6.79821		2004	Feb	9.51188
	1993	May	135	8.72		1993	avg. 2001-2003	May	135	2.75659		2004	Mar	9.50839		2004	Mar	3.77443
	1993	May	136	15.2		1993	avg. 2001-2003	May	136	11.5709		2004	Apr	13.2083		2004	Apr	5.87281
	1993	May	137	6.38		1993	avg. 2001-2003	May	137	0.99372		2004	May	9.57226		2004	May	4.11563
	1993	May	138	5.13		1993	avg. 2001-2003	May	138	0.99372		2004	Jun	11.2887		2004	Jun	7.51993
	1993	May	139	8.43		1993	avg. 2001-2003	May	139	0.99372		2004	Jul	5.0629		2004	Jul	7.4139
	1993	May	140	10.6		1993	avg. 2001-2003	May	140	0.99372		2004	Aug	8.04871		2004	Aug	6.13237
	1993	May	141	45.3		1993	avg. 2001-2003	May	141	9.80806		2004	Sep	4.26267		2004	Sep	8.04702
	1993	May	142	17.6		1993	avg. 2001-2003	May	142	11.5709		2004	Oct	7.36258		2004	Oct	8.9493
	1993	May	143	9.24		1993	avg. 2001-2003	May	143	9.80806		2004	Nov	3.30033		2004	Nov	9.28102
	1993	May	144	6.83		1993	avg. 2001-2003	May	144	0.99372		2004	Dec	2.72516		2004	Dec	11.224
	1993	May	145	5.72		1993	avg. 2001-2003	May	145	0.99372		2005	Jan	3.97839		2005	Jan	10.1145
	1993	May	146	5.01		1993	avg. 2001-2003	May	146	0.99372		2005	Feb	6.31714		2005	Feb	8.28059
	1993	May	147	5.72		1993	avg. 2001-2003	May	147	2.75659		2005	Mar	11.4745		2005	Mar	3.06307
	1993	May	148	15.2		1993	avg. 2001-2003	May	148	11.5709		2005	Apr	15.152		2005	Apr	5.13681
	1993	May	149	7.35		1993	avg. 2001-2003	May	149	2.75659		2005	May	11.3781		2005	May	3.6886
	1993	May	150	5.75		1993	avg. 2001-2003	May	150	0.99372		2005	Jun	4.83133		2005	Jun	8.07492
	1993	May	151	5.21		1993	avg. 2001-2003	May	151	4.51945		2005	Jul	5.30935		2005	Jul	8.9772
	1993	Jun	152	4.54		1993	avg. 2001-2003	Jun	152	0.99372		2005	Aug	15.9439		2005	Aug	7.38494
	1993	Jun	153	8.75		1993	avg. 2001-2003	Jun	153	2.75659		2005	Sep	9.45233		2005	Sep	10.2238
	1993	Jun	154	25.9		1993	avg. 2001-2003	Jun	154	2.75659		2005	Oct	8.17968		2005	Oct	10.798
	1993	Jun	155	16.3		1993	avg. 2001-2003	Jun	155	13.3338		2005	Nov	3.38333		2005	Nov	11.2481
	1993	Jun	156	8.33		1993	avg. 2001-2003	Jun	156	13.3338		2005	Dec	3.44516		2005	Dec	12.1049
	1993	Jun	157	6.28		1993	avg. 2001-2003	Jun	157	13.3338		2006	Jan	3.54355		2006	Jan	12.4265
	1993	Jun	158	5.91		1993	avg. 2001-2003	Jun	158	2.75659		2006	Feb	4.14071		2006	Feb	10.7439
	1993	Jun	159	4.73		1993	avg. 2001-2003	Jun	159	0.99372		2006	Mar	15.2971		2006	Mar	4.45407
	1993	Jun	160	4.59		1993	avg. 2001-2003	Jun	160	0.99372		2006	Apr	21.782		2006	Apr	6.45009
	1993	Jun	161	5.06		1993	avg. 2001-2003	Jun	161	8.04519		2006	May	14.7774		2006	May	4.79527
	1993	Jun	162	5.96		1993	avg. 2001-2003	Jun	162	13.3338		2006	Jun	6.02333		2006	Jun	8.33048
	1993	Jun	163	8.99		1993	avg. 2001-2003	Jun	163	15.0967		2006	Jul	5.19677		2006	Jul	9.06027
	1993	Jun	164	7.01		1993	avg. 2001-2003	Jun	164	13.3338		2006	Aug	12.9387		2006	Aug	7.51698
	1993	Jun	165	13.5		1993	avg. 2001-2003	Jun	165	4.51945		2006	Sep	7.53967		2006	Sep	10.6222
	1993	Jun	166	8.92		1993	avg. 2001-2003	Jun	166	0.99372		2006	Oct	7.40065		2006	Oct	11.4487
	1993	Jun	167	7.34		1993	avg. 2001-2003	Jun	167	8.04519		2006	Nov	5.12833		2006	Nov	12.15
	1993	Jun	168	6.05		1993	avg. 2001-2003	Jun	168	11.5709		2006	Dec	6.55581		2006	Dec	12.8703
	1993	Jun	169	5.6		1993	avg. 2001-2003	Jun	169	15.0967		2007	Jan	6.73839		2007	Jan	12.8676
	1993	Jun	170	4.46		1993	avg. 2001-2003	Jun	170	11.5709		2007	Feb	6.51143		2007	Feb	11.6572
	1993	Jun	171	7.14		1993	avg. 2001-2003	Jun	171	11.5709		2007	Mar	10.6113		2007	Mar	4.90623
	1993	Jun	172	8.43		1993	avg. 2001-2003	Jun	172	6.28232		2007	Apr	7.14433		2007	Apr	6.97807
	1993	Jun	173	18.3		1993	avg. 2001-2003	Jun	173	0.99372		2007	May	9.89194		2007	May	5.07683
	1993	Jun	174	29		1993	avg. 2001-2003	Jun	174	2.75659		2007	Jun	11.906		2007	Jun	10.0337
	1993	Jun	175	17		1993	avg. 2001-2003	Jun	175	8.04519		2007	Jul	21.0745		2007	Jul	10.3086
	1993	Jun	176	9.24		1993	avg. 2001-2003	Jun	176	15.0967		2007	Aug	16.8929		2007	Aug	8.47892
	1993	Jun	177	6.63		1993	avg. 2001-2003	Jun	177	16.8595		2007	Sep	6.80433		2007	Sep	10.1512
	1993	Jun	178	5.53		1993	avg. 2001-2003	Jun	178	15.0967		2007	Oct	4.62452		2007	Oct	11.0478
	1993	Jun	179	4.86		1993	avg. 2001-2003	Jun	179	9.80806		2007	Nov	4.088		2007	Nov	11.6386
	1993	Jun	180	4.44		1993	avg. 2001-2003	Jun	180	2.75659		2007	Dec	8.5429		2007	Dec	12.4695
	1993	Jun	181	4.24		1993	avg. 2001-2003	Jun	181	9.80806		2008	Jan	7.07129		2008	Jan	8.72546
	1993	Jul	182	3.97		1993	avg. 2001-2003	Jul	182	15.0967		2008	Feb	4.98964		2008	Feb	7.22458
	1993	Jul	183	5.28		1993	avg. 2001-2003	Jul	183	15.0967		2008	Mar	8.22129		2008	Mar	2.75446
	1993	Jul	184	5.14		1993	avg. 2001-2003	Jul	184	16.8595		2008	Apr	15.7457		2008	Apr	4.81114
	1993	Jul	185	4.14		1993	avg. 2001-2003	Jul	185	11.5709		2008	May	6.29968		2008	May	3.43686
	1993	Jul	186	5.21		1993	avg. 2001-2003	Jul	186	13.3338		2008	Jun	7.13133		2008	Jun	8.10182
	1993	Jul	187	42.1		1993	avg. 2001-2003	Jul	187	4.51945		2008	Jul	10.3742		2008	Jul	8.26182
	1993	Jul	188	10.5		1993	avg. 2001-2003	Jul	188	2.75659		2008	Aug	7.39387		2008	Aug	6.90572
	1993	Jul	189	6.62		1993	avg. 2001-2003	Jul	189	6.28232		2008	Sep	9.00467		2008	Sep	9.33583
	1993	Jul	190	5.55		1993	avg. 2001-2003	Jul	190	15.0967		2008	Oct	5.26871		2008	Oct	10.3177
	1993	Jul	191	18		1993	avg. 2001-2003	Jul	191	13.3338		2008	Nov	6.24533		2008	Nov	10.5698
	1993	Jul	192	71.9		1993	avg. 2001-2003	Jul	192	9.80806		2008	Dec	4.56452		2008	Dec	11.91
	1993	Jul	193	42.5		1993	avg. 2001-2003	Jul	193	2.75659		2009	Jan	4.8029		2009	Jan	9.36307
	1993	Jul	194	24.9		1993	avg. 2001-2003	Jul	194	2.75659		2009	Feb	3.77		2009	Feb	7.53009
	1993	Jul	195	13.5		1993	avg. 2001-2003	Jul	195	2.75659		2009	Mar	11.4465		2009	Mar	2.5441
	1993	Jul	196	10.2		1993	avg. 2001-2003	Jul	196	16.8595		2009	Apr	16.1863		2009	Apr	4.78086
	1993	Jul	197	8.05		1993	avg. 2001-2003	Jul	197	18.6224		2009	May	8.10548		2009	May	3.51083
	1993	Jul	198	7.18		1993	avg. 2001-2003	Jul	198	15.0967		2009	Jun	9.43133		2009	Jun	7.77773
	1993	Jul	199	6.47		1993	avg. 2001-2003	Jul	199	6.28232		2009	Jul	11.2206		2009	Jul	8.3445
	1993	Jul	200	17.2		1993	avg. 2001-2003	Jul	200	2.75659		2009	Aug	3.3629		2009	Aug	6.8091
	1993	Jul	201	11		1993	avg. 2001-2003	Jul	201	0.99372		2009	Sep	2.92433		2009	Sep	9.77565
	1993	Jul	202	11.4		1993	avg. 2001-2003	Jul	202	9.80806		2009	Oct	2.13129		2009	Oct	10.655
	1993	Jul	203	15.2		1993	avg. 2001-2003	Jul	203	15.0967		2009	Nov	5.84433		2009	Nov	11.0684
	1993	Jul	204	8.45		1993	avg. 2001-2003	Jul	204	16.8595		2009	Dec	14.5852		2009	Dec	11.984
	1993	Jul	205	6.38		1993	avg. 2001-2003	Jul	205	15.0967		2010	Jan	4.85548		2010	Jan	8.67008
	1993	Jul	206	6.91		1993	avg. 2001-2003	Jul	206	9.80806		2010	Feb	5.61107		2010	Feb	7.1692
	1993	Jul	207	7.31		1993	avg. 2001-2003	Jul	207	4.51945		2010	Mar	8.01258		2010	Mar	2.69908
	1993	Jul	208	5.83		1993	avg. 2001-2003	Jul	208	0.99372		2010	Apr	5.88933		2010	Apr	4.63823
	1993	Jul	209	5.32		1993	avg. 2001-2003	Jul	209	2.75659		2010	May	10.2168		2010	May	3.38148
	1993	Jul	210	4.98		1993	avg. 2001-2003	Jul	210	0.99372		2010	Jun	13.5467		2010	Jun	7.98768
	1993	Jul	211	4.58		1993	avg. 2001-2003	Jul	211	6.28232		2010	Jul	4.55484		2010	Jul	8.15828
	1993	Jul	212	28.9		1993	avg. 2001-2003	Jul	212	11.5709		2010	Aug	11.0471		2010	Aug	6.79348
	1993	Aug	213	8.65		1993	avg. 2001-2003	Aug	213	0.99372		2010	Sep	5.386		2010	Sep	9.28045
	1993	Aug	214	6.04		1993	avg. 2001-2003	Aug	214	0.99372		2010	Oct	4.69516		2010	Oct	10.2127
	1993	Aug	215	5.36		1993	avg. 2001-2003	Aug	215	0.99372		2010	Nov	5.699		2010	Nov	10.5145
	1993	Aug	216	5.15		1993	avg. 2001-2003	Aug	216	0.99372		2010	Dec	11.5768		2010	Dec	11.7977
	1993	Aug	217	4.52		1993	avg. 2001-2003	Aug	217	6.28232		2011	Jan	7.0471		2011	Jan	5.89507
	1993	Aug	218	4.33		1993	avg. 2001-2003	Aug	218	16.8595		2011	Feb	2.97857		2011	Feb	4.81257
	1993	Aug	219	4.01		1993	avg. 2001-2003	Aug	219	15.0967		2011	Mar	5.52581		2011	Mar	1.85753
	1993	Aug	220	3.82		1993	avg. 2001-2003	Aug	220	11.5709		2011	Apr	4.58233		2011	Apr	3.18821
	1993	Aug	221	3.75		1993	avg. 2001-2003	Aug	221	2.75659		2011	May	3.64935		2011	May	2.31247
	1993	Aug	222	4.96		1993	avg. 2001-2003	Aug	222	2.75659		2011	Jun	9.83133		2011	Jun	6.42014
	1993	Aug	223	7.71		1993	avg. 2001-2003	Aug	223	9.80806		2011	Jul	7.87484		2011	Jul	6.6912
	1993	Aug	224	4.51		1993	avg. 2001-2003	Aug	224	9.80806		2011	Aug	3.96774		2011	Aug	5.1558
	1993	Aug	225	3.82		1993	avg. 2001-2003	Aug	225	13.3338		2011	Sep	5.38167		2011	Sep	6.4789
	1993	Aug	226	3.61		1993	avg. 2001-2003	Aug	226	11.5709		2011	Oct	5.2429		2011	Oct	7.0324
	1993	Aug	227	5.64		1993	avg. 2001-2003	Aug	227	9.80806		2011	Nov	2.029		2011	Nov	7.01885
	1993	Aug	228	6.13		1993	avg. 2001-2003	Aug	228	6.28232		2011	Dec	8.97806		2011	Dec	10.4444
	1993	Aug	229	4.23		1993	avg. 2001-2003	Aug	229	2.75659		2012	Jan	10.1052		2012	Jan	10.3699
	1993	Aug	230	3.6		1993	avg. 2001-2003	Aug	230	4.51945		2012	Feb	3.5075		2012	Feb	8.37144
	1993	Aug	231	3.36		1993	avg. 2001-2003	Aug	231	2.75659		2012	Mar	7.30968		2012	Mar	3.2047
	1993	Aug	232	3.23		1993	avg. 2001-2003	Aug	232	11.5709		2012	Apr	12.0073		2012	Apr	5.16471
	1993	Aug	233	3.06		1993	avg. 2001-2003	Aug	233	15.0967		2012	May	7.3171		2012	May	3.7165
	1993	Aug	234	3.04		1993	avg. 2001-2003	Aug	234	15.0967		2012	Jun	6.73567		2012	Jun	8.16158
	1993	Aug	235	23.2		1993	avg. 2001-2003	Aug	235	6.28232		2012	Jul	4.51194		2012	Jul	9.0051
	1993	Aug	236	17.1		1993	avg. 2001-2003	Aug	236	4.51945		2012	Aug	3.41935		2012	Aug	7.60436
	1993	Aug	237	20.2		1993	avg. 2001-2003	Aug	237	2.75659		2012	Sep	10.0463		2012	Sep	10.7471
	1993	Aug	238	11		1993	avg. 2001-2003	Aug	238	8.04519		2012	Oct	10.2381		2012	Oct	11.5072
	1993	Aug	239	21.4		1993	avg. 2001-2003	Aug	239	15.0967		2012	Nov	12.3183		2012	Nov	12.2162
	1993	Aug	240	35.2		1993	avg. 2001-2003	Aug	240	15.0967		2012	Dec	15.0523		2012	Dec	12.8152
	1993	Aug	241	13.9		1993	avg. 2001-2003	Aug	241	15.0967		2013	Jan	7.79161		2013	Jan	14.0394
	1993	Aug	242	7.25		1993	avg. 2001-2003	Aug	242	8.04519		2013	Feb	9.19607		2013	Feb	13.3242
	1993	Aug	243	5.91		1993	avg. 2001-2003	Aug	243	0.99372		2013	Mar	8.86452		2013	Mar	6.24867
	1993	Sep	244	5.08		1993	avg. 2001-2003	Sep	244	2.75659		2013	Apr	20.6413		2013	Apr	7.49026
	1993	Sep	245	4.68		1993	avg. 2001-2003	Sep	245	6.28232		2013	May	15.9626		2013	May	5.62313
	1993	Sep	246	4.36		1993	avg. 2001-2003	Sep	246	16.8595		2013	Jun	12.9823		2013	Jun	8.35698
	1993	Sep	247	6.61		1993	avg. 2001-2003	Sep	247	4.51945		2013	Jul	5.30097		2013	Jul	8.239
	1993	Sep	248	5.19		1993	avg. 2001-2003	Sep	248	13.3338		2013	Aug	2.66161		2013	Aug	6.8742
	1993	Sep	249	4.32		1993	avg. 2001-2003	Sep	249	8.04519		2013	Sep	5.27733		2013	Sep	9.72322
	1993	Sep	250	3.96		1993	avg. 2001-2003	Sep	250	2.75659		2013	Oct	9.35742		2013	Oct	10.5137
	1993	Sep	251	24.6		1993	avg. 2001-2003	Sep	251	0.99372		2013	Nov	11.0713		2013	Nov	10.9136
	1993	Sep	252	23.7		1993	avg. 2001-2003	Sep	252	6.28232		2013	Dec	4.32387		2013	Dec	12.0491
	1993	Sep	253	36.2		1993	avg. 2001-2003	Sep	253	15.0967		2014	Jan	8.14161		2014	Jan	12.9506
	1993	Sep	254	14.5		1993	avg. 2001-2003	Sep	254	15.0967		2014	Feb	7.73536		2014	Feb	11.6488
	1993	Sep	255	13.7		1993	avg. 2001-2003	Sep	255	16.8595		2014	Mar	8.53806		2014	Mar	4.9893
	1993	Sep	256	12.2		1993	avg. 2001-2003	Sep	256	8.04519		2014	Apr	10.9387		2014	Apr	6.95841
	1993	Sep	257	19.5		1993	avg. 2001-2003	Sep	257	2.75659		2014	May	13.179		2014	May	5.1599
	1993	Sep	258	9.87		1993	avg. 2001-2003	Sep	258	2.75659		2014	Jun	4.144		2014	Jun	10.1168
	1993	Sep	259	9.65		1993	avg. 2001-2003	Sep	259	2.75659		2014	Jul	24.9452		2014	Jul	10.3348
	1993	Sep	260	8.28		1993	avg. 2001-2003	Sep	260	15.0967		2014	Aug	15.4329		2014	Aug	9.99357
	1993	Sep	261	6.8		1993	avg. 2001-2003	Sep	261	16.8595		2014	Sep	7.08367		2014	Sep	11.1209
	1993	Sep	262	5.91		1993	avg. 2001-2003	Sep	262	20.3853		2014	Oct	7.40613		2014	Oct	12.0638
	1993	Sep	263	5.2		1993	avg. 2001-2003	Sep	263	11.5709		2014	Nov	8.65067		2014	Nov	12.526
	1993	Sep	264	4.81		1993	avg. 2001-2003	Sep	264	2.75659		2014	Dec	4.09065		2014	Dec	13.1212
	1993	Sep	265	4.48		1993	avg. 2001-2003	Sep	265	8.04519		2015	Jan	6.9029		2015	Jan	11.0802
	1993	Sep	266	4.52		1993	avg. 2001-2003	Sep	266	16.8595		2015	Feb	4.02714		2015	Feb	9.02894
	1993	Sep	267	4.52		1993	avg. 2001-2003	Sep	267	25.6739		2015	Mar	13.0371		2015	Mar	3.28947
	1993	Sep	268	6.15		1993	avg. 2001-2003	Sep	268	25.6739		2015	Apr	10.9583		2015	Apr	5.48642
	1993	Sep	269	8.41		1993	avg. 2001-2003	Sep	269	23.911		2015	May	19.0358		2015	May	3.97793
	1993	Sep	270	6.85		1993	avg. 2001-2003	Sep	270	15.0967		2015	Jun	6.01		2015	Jun	6.76918
	1993	Sep	271	32.1		1993	avg. 2001-2003	Sep	271	0.99372		2015	Jul	3.14355		2015	Jul	7.09953
	1993	Sep	272	14.5		1993	avg. 2001-2003	Sep	272	4.51945		2015	Aug	4.52419		2015	Aug	5.4504
	1993	Sep	273	9.52		1993	avg. 2001-2003	Sep	273	16.8595		2015	Sep	4.458		2015	Sep	7.28925
	1993	Oct	274	9.23		1993	avg. 2001-2003	Oct	274	25.6739		2015	Oct	4.17806		2015	Oct	7.6682
	1993	Oct	275	38.5		1993	avg. 2001-2003	Oct	275	20.3853		2015	Nov	4.76167		2015	Nov	7.89567
	1993	Oct	276	30.2		1993	avg. 2001-2003	Oct	276	8.04519		2015	Dec	4.15613		2015	Dec	10.6821
	1993	Oct	277	17		1993	avg. 2001-2003	Oct	277	8.04519
	1993	Oct	278	13.1		1993	avg. 2001-2003	Oct	278	0.99372
	1993	Oct	279	11.1		1993	avg. 2001-2003	Oct	279	0.99372
	1993	Oct	280	10.5		1993	avg. 2001-2003	Oct	280	0.99372
	1993	Oct	281	12.2		1993	avg. 2001-2003	Oct	281	15.0967
	1993	Oct	282	26.3		1993	avg. 2001-2003	Oct	282	6.28232
	1993	Oct	283	12.9		1993	avg. 2001-2003	Oct	283	13.3338
	1993	Oct	284	9.48		1993	avg. 2001-2003	Oct	284	0.99372
	1993	Oct	285	9.2		1993	avg. 2001-2003	Oct	285	0.99372
	1993	Oct	286	9.04		1993	avg. 2001-2003	Oct	286	0.99372
	1993	Oct	287	11.6		1993	avg. 2001-2003	Oct	287	6.28232
	1993	Oct	288	9.21		1993	avg. 2001-2003	Oct	288	20.3853
	1993	Oct	289	10.1		1993	avg. 2001-2003	Oct	289	16.8595
	1993	Oct	290	9.37		1993	avg. 2001-2003	Oct	290	16.8595
	1993	Oct	291	8.9		1993	avg. 2001-2003	Oct	291	4.51945
	1993	Oct	292	8.83		1993	avg. 2001-2003	Oct	292	2.75659
	1993	Oct	293	6.41		1993	avg. 2001-2003	Oct	293	4.51945
	1993	Oct	294	6.33		1993	avg. 2001-2003	Oct	294	16.8595
	1993	Oct	295	6.65		1993	avg. 2001-2003	Oct	295	20.3853
	1993	Oct	296	6.01		1993	avg. 2001-2003	Oct	296	22.1481
	1993	Oct	297	6.49		1993	avg. 2001-2003	Oct	297	20.3853
	1993	Oct	298	6.46		1993	avg. 2001-2003	Oct	298	13.3338
	1993	Oct	299	6.36		1993	avg. 2001-2003	Oct	299	0.99372
	1993	Oct	300	5.93		1993	avg. 2001-2003	Oct	300	16.8595
	1993	Oct	301	6.16		1993	avg. 2001-2003	Oct	301	18.6224
	1993	Oct	302	5.7		1993	avg. 2001-2003	Oct	302	25.6739
	1993	Oct	303	5.1		1993	avg. 2001-2003	Oct	303	25.6739
	1993	Oct	304	4.74		1993	avg. 2001-2003	Oct	304	11.5709
	1993	Nov	305	4.55		1993	avg. 2001-2003	Nov	305	0.99372
	1993	Nov	306	4.36		1993	avg. 2001-2003	Nov	306	2.75659
	1993	Nov	307	4.15		1993	avg. 2001-2003	Nov	307	4.51945
	1993	Nov	308	3.96		1993	avg. 2001-2003	Nov	308	4.51945
	1993	Nov	309	3.79		1993	avg. 2001-2003	Nov	309	22.1481
	1993	Nov	310	4.39		1993	avg. 2001-2003	Nov	310	18.6224
	1993	Nov	311	6.73		1993	avg. 2001-2003	Nov	311	23.911
	1993	Nov	312	5.57		1993	avg. 2001-2003	Nov	312	8.04519
	1993	Nov	313	5.3		1993	avg. 2001-2003	Nov	313	4.51945
	1993	Nov	314	4.49		1993	avg. 2001-2003	Nov	314	2.75659
	1993	Nov	315	6		1993	avg. 2001-2003	Nov	315	4.51945
	1993	Nov	316	8.34		1993	avg. 2001-2003	Nov	316	20.3853
	1993	Nov	317	5.56		1993	avg. 2001-2003	Nov	317	25.6739
	1993	Nov	318	4.98		1993	avg. 2001-2003	Nov	318	23.911
	1993	Nov	319	7.08		1993	avg. 2001-2003	Nov	319	11.5709
	1993	Nov	320	6.07		1993	avg. 2001-2003	Nov	320	8.04519
	1993	Nov	321	5.44		1993	avg. 2001-2003	Nov	321	8.04519
	1993	Nov	322	4.94		1993	avg. 2001-2003	Nov	322	9.80806
	1993	Nov	323	4.49		1993	avg. 2001-2003	Nov	323	18.6224
	1993	Nov	324	4.09		1993	avg. 2001-2003	Nov	324	22.1481
	1993	Nov	325	3.71		1993	avg. 2001-2003	Nov	325	20.3853
	1993	Nov	326	3.61		1993	avg. 2001-2003	Nov	326	8.04519
	1993	Nov	327	3.45		1993	avg. 2001-2003	Nov	327	6.28232
	1993	Nov	328	3.48		1993	avg. 2001-2003	Nov	328	4.51945
	1993	Nov	329	3.53		1993	avg. 2001-2003	Nov	329	4.51945
	1993	Nov	330	3.62		1993	avg. 2001-2003	Nov	330	23.911
	1993	Nov	331	3.49		1993	avg. 2001-2003	Nov	331	22.1481
	1993	Nov	332	3.36		1993	avg. 2001-2003	Nov	332	25.6739
	1993	Nov	333	3.2		1993	avg. 2001-2003	Nov	333	9.80806
	1993	Nov	334	2.97		1993	avg. 2001-2003	Nov	334	2.75659
	1993	Dec	335	3.11		1993	avg. 2001-2003	Dec	335	2.75659
	1993	Dec	336	3.1		1993	avg. 2001-2003	Dec	336	6.28232
	1993	Dec	337	3.09		1993	avg. 2001-2003	Dec	337	25.6739
	1993	Dec	338	3.22		1993	avg. 2001-2003	Dec	338	23.911
	1993	Dec	339	4.77		1993	avg. 2001-2003	Dec	339	23.911
	1993	Dec	340	4.83		1993	avg. 2001-2003	Dec	340	4.51945
	1993	Dec	341	4.66		1993	avg. 2001-2003	Dec	341	4.51945
	1993	Dec	342	5.06		1993	avg. 2001-2003	Dec	342	4.51945
	1993	Dec	343	14.4		1993	avg. 2001-2003	Dec	343	18.6224
	1993	Dec	344	9.25		1993	avg. 2001-2003	Dec	344	27.4367
	1993	Dec	345	17.3		1993	avg. 2001-2003	Dec	345	27.4367
	1993	Dec	346	8.88		1993	avg. 2001-2003	Dec	346	29.1996
	1993	Dec	347	6.51		1993	avg. 2001-2003	Dec	347	25.6739
	1993	Dec	348	9.98		1993	avg. 2001-2003	Dec	348	22.1481
	1993	Dec	349	7.83		1993	avg. 2001-2003	Dec	349	8.04519
	1993	Dec	350	9.99		1993	avg. 2001-2003	Dec	350	16.8595
	1993	Dec	351	10.2		1993	avg. 2001-2003	Dec	351	27.4367
	1993	Dec	352	10.9		1993	avg. 2001-2003	Dec	352	32.7253
	1993	Dec	353	12		1993	avg. 2001-2003	Dec	353	25.6739
	1993	Dec	354	52.5		1993	avg. 2001-2003	Dec	354	25.6739
	1993	Dec	355	48.4		1993	avg. 2001-2003	Dec	355	6.28232
	1993	Dec	356	21.7		1993	avg. 2001-2003	Dec	356	4.51945
	1993	Dec	357	12.9		1993	avg. 2001-2003	Dec	357	0.99372
	1993	Dec	358	12.5		1993	avg. 2001-2003	Dec	358	0.99372
	1993	Dec	359	10.5		1993	avg. 2001-2003	Dec	359	0.99372
	1993	Dec	360	8.77		1993	avg. 2001-2003	Dec	360	0.99372
	1993	Dec	361	7.58		1993	avg. 2001-2003	Dec	361	2.75659
	1993	Dec	362	6.71		1993	avg. 2001-2003	Dec	362	0.99372
	1993	Dec	363	6.37		1993	avg. 2001-2003	Dec	363	0.99372
	1993	Dec	364	11.9		1993	avg. 2001-2003	Dec	364	0.99372
	1993	Dec	365	19.9		1993	avg. 2001-2003	Dec	365	0.99372
	1994	Jan	1	39.7		1994	avg. 2001-2003	Jan	1	1.01076
	1994	Jan	2	20.9		1994	avg. 2001-2003	Jan	2	9.8251
	1994	Jan	3	22.6		1994	avg. 2001-2003	Jan	3	4.53649
	1994	Jan	4	26.6		1994	avg. 2001-2003	Jan	4	9.8251
	1994	Jan	5	17.6		1994	avg. 2001-2003	Jan	5	4.53649
	1994	Jan	6	13.5		1994	avg. 2001-2003	Jan	6	1.01076
	1994	Jan	7	11.7		1994	avg. 2001-2003	Jan	7	27.4538
	1994	Jan	8	10		1994	avg. 2001-2003	Jan	8	30.9795
	1994	Jan	9	8.41		1994	avg. 2001-2003	Jan	9	30.9795
	1994	Jan	10	7.5		1994	avg. 2001-2003	Jan	10	29.2166
	1994	Jan	11	7.03		1994	avg. 2001-2003	Jan	11	22.1652
	1994	Jan	12	6.3		1994	avg. 2001-2003	Jan	12	9.8251
	1994	Jan	13	8.99		1994	avg. 2001-2003	Jan	13	18.6394
	1994	Jan	14	29.8		1994	avg. 2001-2003	Jan	14	25.6909
	1994	Jan	15	17.1		1994	avg. 2001-2003	Jan	15	23.928
	1994	Jan	16	11.3		1994	avg. 2001-2003	Jan	16	20.4023
	1994	Jan	17	9.14		1994	avg. 2001-2003	Jan	17	22.1652
	1994	Jan	18	7.45		1994	avg. 2001-2003	Jan	18	16.8766
	1994	Jan	19	6.17		1994	avg. 2001-2003	Jan	19	4.53649
	1994	Jan	20	5.88		1994	avg. 2001-2003	Jan	20	4.53649
	1994	Jan	21	5.61		1994	avg. 2001-2003	Jan	21	8.06223
	1994	Jan	22	5.1		1994	avg. 2001-2003	Jan	22	23.928
	1994	Jan	23	5.36		1994	avg. 2001-2003	Jan	23	22.1652
	1994	Jan	24	16.5		1994	avg. 2001-2003	Jan	24	13.3508
	1994	Jan	25	39.7		1994	avg. 2001-2003	Jan	25	6.29936
	1994	Jan	26	38.3		1994	avg. 2001-2003	Jan	26	1.01076
	1994	Jan	27	16.9		1994	avg. 2001-2003	Jan	27	2.77363
	1994	Jan	28	21.2		1994	avg. 2001-2003	Jan	28	1.01076
	1994	Jan	29	13.2		1994	avg. 2001-2003	Jan	29	8.06223
	1994	Jan	30	10.3		1994	avg. 2001-2003	Jan	30	22.1652
	1994	Jan	31	9.13		1994	avg. 2001-2003	Jan	31	16.8766
	1994	Feb	32	7.97		1994	avg. 2001-2003	Feb	32	4.53649
	1994	Feb	33	7.24		1994	avg. 2001-2003	Feb	33	4.53649
	1994	Feb	34	7.04		1994	avg. 2001-2003	Feb	34	9.8251
	1994	Feb	35	7.03		1994	avg. 2001-2003	Feb	35	8.06223
	1994	Feb	36	6.7		1994	avg. 2001-2003	Feb	36	23.928
	1994	Feb	37	6.25		1994	avg. 2001-2003	Feb	37	20.4023
	1994	Feb	38	5.85		1994	avg. 2001-2003	Feb	38	13.3508
	1994	Feb	39	6.43		1994	avg. 2001-2003	Feb	39	1.01076
	1994	Feb	40	5.92		1994	avg. 2001-2003	Feb	40	1.01076
	1994	Feb	41	5.74		1994	avg. 2001-2003	Feb	41	4.53649
	1994	Feb	42	5.44		1994	avg. 2001-2003	Feb	42	8.06223
	1994	Feb	43	4.79		1994	avg. 2001-2003	Feb	43	15.1137
	1994	Feb	44	4.6		1994	avg. 2001-2003	Feb	44	22.1652
	1994	Feb	45	4.05		1994	avg. 2001-2003	Feb	45	22.1652
	1994	Feb	46	4.14		1994	avg. 2001-2003	Feb	46	8.06223
	1994	Feb	47	3.91		1994	avg. 2001-2003	Feb	47	4.53649
	1994	Feb	48	3.83		1994	avg. 2001-2003	Feb	48	9.8251
	1994	Feb	49	3.64		1994	avg. 2001-2003	Feb	49	22.1652
	1994	Feb	50	3.53		1994	avg. 2001-2003	Feb	50	29.2166
	1994	Feb	51	3.5		1994	avg. 2001-2003	Feb	51	22.1652
	1994	Feb	52	3.83		1994	avg. 2001-2003	Feb	52	16.8766
	1994	Feb	53	3.89		1994	avg. 2001-2003	Feb	53	8.06223
	1994	Feb	54	4.05		1994	avg. 2001-2003	Feb	54	2.77363
	1994	Feb	55	4.38		1994	avg. 2001-2003	Feb	55	15.1137
	1994	Feb	56	4.81		1994	avg. 2001-2003	Feb	56	22.1652
	1994	Feb	57	5.09		1994	avg. 2001-2003	Feb	57	22.1652
	1994	Feb	58	5.64		1994	avg. 2001-2003	Feb	58	18.6394
	1994	Feb	59	7.98		1994	avg. 2001-2003	Feb	59	20.4023
	1994	Mar	60	10.2		1994	avg. 2001-2003	Mar	60	22.1652
	1994	Mar	61	14.1		1994	avg. 2001-2003	Mar	61	2.77363
	1994	Mar	62	13.6		1994	avg. 2001-2003	Mar	62	9.8251
	1994	Mar	63	17.6		1994	avg. 2001-2003	Mar	63	6.29936
	1994	Mar	64	10.4		1994	avg. 2001-2003	Mar	64	20.4023
	1994	Mar	65	11.1		1994	avg. 2001-2003	Mar	65	18.6394
	1994	Mar	66	10.2		1994	avg. 2001-2003	Mar	66	16.8766
	1994	Mar	67	9.24		1994	avg. 2001-2003	Mar	67	4.53649
	1994	Mar	68	13.2		1994	avg. 2001-2003	Mar	68	1.01076
	1994	Mar	69	13.4		1994	avg. 2001-2003	Mar	69	2.77363
	1994	Mar	70	12.3		1994	avg. 2001-2003	Mar	70	2.77363
	1994	Mar	71	11.8		1994	avg. 2001-2003	Mar	71	11.588
	1994	Mar	72	11.3		1994	avg. 2001-2003	Mar	72	4.53649
	1994	Mar	73	10		1994	avg. 2001-2003	Mar	73	16.8766
	1994	Mar	74	9.03		1994	avg. 2001-2003	Mar	74	2.77363
	1994	Mar	75	8.03		1994	avg. 2001-2003	Mar	75	1.01076
	1994	Mar	76	6.63		1994	avg. 2001-2003	Mar	76	1.01076
	1994	Mar	77	5.52		1994	avg. 2001-2003	Mar	77	2.77363
	1994	Mar	78	4.88		1994	avg. 2001-2003	Mar	78	2.77363
	1994	Mar	79	5.39		1994	avg. 2001-2003	Mar	79	11.588
	1994	Mar	80	5.48		1994	avg. 2001-2003	Mar	80	1.01076
	1994	Mar	81	5.7		1994	avg. 2001-2003	Mar	81	3.93269
	1994	Mar	82	5.84		1994	avg. 2001-2003	Mar	82	1.01076
	1994	Mar	83	8.43		1994	avg. 2001-2003	Mar	83	1.01076
	1994	Mar	84	11.6		1994	avg. 2001-2003	Mar	84	1.01076
	1994	Mar	85	34.1		1994	avg. 2001-2003	Mar	85	13.3508
	1994	Mar	86	14.7		1994	avg. 2001-2003	Mar	86	11.588
	1994	Mar	87	8.61		1994	avg. 2001-2003	Mar	87	4.53649
	1994	Mar	88	7.07		1994	avg. 2001-2003	Mar	88	1.01076
	1994	Mar	89	7.35		1994	avg. 2001-2003	Mar	89	1.01076
	1994	Mar	90	8.41		1994	avg. 2001-2003	Mar	90	1.01076
	1994	Apr	91	18.9		1994	avg. 2001-2003	Apr	91	1.01076
	1994	Apr	92	18.5		1994	avg. 2001-2003	Apr	92	9.8251
	1994	Apr	93	11		1994	avg. 2001-2003	Apr	93	11.588
	1994	Apr	94	9.82		1994	avg. 2001-2003	Apr	94	1.01076
	1994	Apr	95	16.4		1994	avg. 2001-2003	Apr	95	1.01076
	1994	Apr	96	10.3		1994	avg. 2001-2003	Apr	96	1.01076
	1994	Apr	97	8.93		1994	avg. 2001-2003	Apr	97	1.01076
	1994	Apr	98	11.1		1994	avg. 2001-2003	Apr	98	11.588
	1994	Apr	99	10.4		1994	avg. 2001-2003	Apr	99	15.1137
	1994	Apr	100	10.9		1994	avg. 2001-2003	Apr	100	23.928
	1994	Apr	101	9.96		1994	avg. 2001-2003	Apr	101	16.8766
	1994	Apr	102	9.6		1994	avg. 2001-2003	Apr	102	8.06223
	1994	Apr	103	10.4		1994	avg. 2001-2003	Apr	103	1.01076
	1994	Apr	104	11.3		1994	avg. 2001-2003	Apr	104	2.77363
	1994	Apr	105	11.3		1994	avg. 2001-2003	Apr	105	6.29936
	1994	Apr	106	10.8		1994	avg. 2001-2003	Apr	106	8.06223
	1994	Apr	107	15.3		1994	avg. 2001-2003	Apr	107	16.8766
	1994	Apr	108	20.2		1994	avg. 2001-2003	Apr	108	8.06223
	1994	Apr	109	14.5		1994	avg. 2001-2003	Apr	109	18.6394
	1994	Apr	110	15.3		1994	avg. 2001-2003	Apr	110	4.53649
	1994	Apr	111	20.8		1994	avg. 2001-2003	Apr	111	1.01076
	1994	Apr	112	18.6		1994	avg. 2001-2003	Apr	112	6.29936
	1994	Apr	113	18.1		1994	avg. 2001-2003	Apr	113	18.6394
	1994	Apr	114	18.5		1994	avg. 2001-2003	Apr	114	16.8766
	1994	Apr	115	25.6		1994	avg. 2001-2003	Apr	115	8.06223
	1994	Apr	116	32.4		1994	avg. 2001-2003	Apr	116	4.53649
	1994	Apr	117	16.5		1994	avg. 2001-2003	Apr	117	2.77363
	1994	Apr	118	14.5		1994	avg. 2001-2003	Apr	118	1.01076
	1994	Apr	119	14.4		1994	avg. 2001-2003	Apr	119	2.77363
	1994	Apr	120	13.6		1994	avg. 2001-2003	Apr	120	2.77363
	1994	May	121	13.1		1994	avg. 2001-2003	May	121	1.01076
	1994	May	122	11.7		1994	avg. 2001-2003	May	122	13.3508
	1994	May	123	9.95		1994	avg. 2001-2003	May	123	2.77363
	1994	May	124	9.72		1994	avg. 2001-2003	May	124	1.01076
	1994	May	125	12.6		1994	avg. 2001-2003	May	125	1.01076
	1994	May	126	8.7		1994	avg. 2001-2003	May	126	4.53649
	1994	May	127	7.12		1994	avg. 2001-2003	May	127	13.3508
	1994	May	128	9.81		1994	avg. 2001-2003	May	128	13.3508
	1994	May	129	33.7		1994	avg. 2001-2003	May	129	1.01076
	1994	May	130	28.4		1994	avg. 2001-2003	May	130	2.77363
	1994	May	131	13.4		1994	avg. 2001-2003	May	131	1.01076
	1994	May	132	13.4		1994	avg. 2001-2003	May	132	1.01076
	1994	May	133	17.7		1994	avg. 2001-2003	May	133	6.29936
	1994	May	134	11.2		1994	avg. 2001-2003	May	134	15.1137
	1994	May	135	9.5		1994	avg. 2001-2003	May	135	8.06223
	1994	May	136	8.99		1994	avg. 2001-2003	May	136	13.3508
	1994	May	137	9.71		1994	avg. 2001-2003	May	137	2.77363
	1994	May	138	32.4		1994	avg. 2001-2003	May	138	1.01076
	1994	May	139	95.3		1994	avg. 2001-2003	May	139	1.01076
	1994	May	140	33		1994	avg. 2001-2003	May	140	1.01076
	1994	May	141	21		1994	avg. 2001-2003	May	141	13.3508
	1994	May	142	54.3		1994	avg. 2001-2003	May	142	13.3508
	1994	May	143	23.6		1994	avg. 2001-2003	May	143	13.3508
	1994	May	144	18.1		1994	avg. 2001-2003	May	144	1.01076
	1994	May	145	23		1994	avg. 2001-2003	May	145	1.01076
	1994	May	146	16.3		1994	avg. 2001-2003	May	146	1.01076
	1994	May	147	28.3		1994	avg. 2001-2003	May	147	8.06223
	1994	May	148	13.8		1994	avg. 2001-2003	May	148	13.3508
	1994	May	149	26.2		1994	avg. 2001-2003	May	149	2.77363
	1994	May	150	21.4		1994	avg. 2001-2003	May	150	2.77363
	1994	May	151	18.1		1994	avg. 2001-2003	May	151	8.06223
	1994	Jun	152	12		1994	avg. 2001-2003	Jun	152	1.01076
	1994	Jun	153	10.7		1994	avg. 2001-2003	Jun	153	2.77363
	1994	Jun	154	25.3		1994	avg. 2001-2003	Jun	154	6.29936
	1994	Jun	155	12.9		1994	avg. 2001-2003	Jun	155	15.1137
	1994	Jun	156	22.8		1994	avg. 2001-2003	Jun	156	15.1137
	1994	Jun	157	14.2		1994	avg. 2001-2003	Jun	157	16.8766
	1994	Jun	158	9.89		1994	avg. 2001-2003	Jun	158	4.53649
	1994	Jun	159	8.14		1994	avg. 2001-2003	Jun	159	1.01076
	1994	Jun	160	19.1		1994	avg. 2001-2003	Jun	160	1.01076
	1994	Jun	161	11.6		1994	avg. 2001-2003	Jun	161	10.9926
	1994	Jun	162	12.7		1994	avg. 2001-2003	Jun	162	13.8379
	1994	Jun	163	12		1994	avg. 2001-2003	Jun	163	13.3508
	1994	Jun	164	8.52		1994	avg. 2001-2003	Jun	164	13.3508
	1994	Jun	165	7.11		1994	avg. 2001-2003	Jun	165	4.2196
	1994	Jun	166	6.48		1994	avg. 2001-2003	Jun	166	1.01076
	1994	Jun	167	6.03		1994	avg. 2001-2003	Jun	167	8.06223
	1994	Jun	168	5.78		1994	avg. 2001-2003	Jun	168	11.588
	1994	Jun	169	5.44		1994	avg. 2001-2003	Jun	169	15.1137
	1994	Jun	170	5.43		1994	avg. 2001-2003	Jun	170	9.8251
	1994	Jun	171	8.37		1994	avg. 2001-2003	Jun	171	11.588
	1994	Jun	172	5.89		1994	avg. 2001-2003	Jun	172	2.77363
	1994	Jun	173	5.15		1994	avg. 2001-2003	Jun	173	1.01076
	1994	Jun	174	4.72		1994	avg. 2001-2003	Jun	174	2.77363
	1994	Jun	175	4.53		1994	avg. 2001-2003	Jun	175	8.06223
	1994	Jun	176	8.04		1994	avg. 2001-2003	Jun	176	15.1137
	1994	Jun	177	7.63		1994	avg. 2001-2003	Jun	177	16.8766
	1994	Jun	178	6.35		1994	avg. 2001-2003	Jun	178	15.1137
	1994	Jun	179	8.83		1994	avg. 2001-2003	Jun	179	9.8251
	1994	Jun	180	5.01		1994	avg. 2001-2003	Jun	180	2.77363
	1994	Jun	181	4.28		1994	avg. 2001-2003	Jun	181	9.8251
	1994	Jul	182	3.9		1994	avg. 2001-2003	Jul	182	15.1137
	1994	Jul	183	3.6		1994	avg. 2001-2003	Jul	183	11.588
	1994	Jul	184	3.35		1994	avg. 2001-2003	Jul	184	16.8766
	1994	Jul	185	3.19		1994	avg. 2001-2003	Jul	185	9.8251
	1994	Jul	186	5.42		1994	avg. 2001-2003	Jul	186	9.8251
	1994	Jul	187	7.91		1994	avg. 2001-2003	Jul	187	4.53649
	1994	Jul	188	15.3		1994	avg. 2001-2003	Jul	188	2.77363
	1994	Jul	189	6.52		1994	avg. 2001-2003	Jul	189	6.29936
	1994	Jul	190	5.36		1994	avg. 2001-2003	Jul	190	15.1137
	1994	Jul	191	4.42		1994	avg. 2001-2003	Jul	191	13.3508
	1994	Jul	192	4		1994	avg. 2001-2003	Jul	192	9.8251
	1994	Jul	193	3.77		1994	avg. 2001-2003	Jul	193	2.77363
	1994	Jul	194	3.74		1994	avg. 2001-2003	Jul	194	2.77363
	1994	Jul	195	3.63		1994	avg. 2001-2003	Jul	195	2.77363
	1994	Jul	196	4.02		1994	avg. 2001-2003	Jul	196	16.8766
	1994	Jul	197	3.53		1994	avg. 2001-2003	Jul	197	18.6394
	1994	Jul	198	3.39		1994	avg. 2001-2003	Jul	198	15.1137
	1994	Jul	199	3.59		1994	avg. 2001-2003	Jul	199	6.29936
	1994	Jul	200	24.8		1994	avg. 2001-2003	Jul	200	2.77363
	1994	Jul	201	20.2		1994	avg. 2001-2003	Jul	201	1.01076
	1994	Jul	202	8.39		1994	avg. 2001-2003	Jul	202	9.8251
	1994	Jul	203	5.73		1994	avg. 2001-2003	Jul	203	15.1137
	1994	Jul	204	6.41		1994	avg. 2001-2003	Jul	204	16.8766
	1994	Jul	205	5.92		1994	avg. 2001-2003	Jul	205	15.1137
	1994	Jul	206	6.18		1994	avg. 2001-2003	Jul	206	8.06223
	1994	Jul	207	5.28		1994	avg. 2001-2003	Jul	207	4.53649
	1994	Jul	208	7.02		1994	avg. 2001-2003	Jul	208	1.01076
	1994	Jul	209	4.65		1994	avg. 2001-2003	Jul	209	1.01076
	1994	Jul	210	4.8		1994	avg. 2001-2003	Jul	210	1.01076
	1994	Jul	211	3.99		1994	avg. 2001-2003	Jul	211	2.77363
	1994	Jul	212	3.77		1994	avg. 2001-2003	Jul	212	11.588
	1994	Aug	213	3.77		1994	avg. 2001-2003	Aug	213	1.01076
	1994	Aug	214	3.69		1994	avg. 2001-2003	Aug	214	1.01076
	1994	Aug	215	3.4		1994	avg. 2001-2003	Aug	215	1.01076
	1994	Aug	216	3.23		1994	avg. 2001-2003	Aug	216	1.01076
	1994	Aug	217	3.11		1994	avg. 2001-2003	Aug	217	6.29936
	1994	Aug	218	2.98		1994	avg. 2001-2003	Aug	218	16.8766
	1994	Aug	219	3.03		1994	avg. 2001-2003	Aug	219	15.1137
	1994	Aug	220	4.73		1994	avg. 2001-2003	Aug	220	9.8251
	1994	Aug	221	3.38		1994	avg. 2001-2003	Aug	221	2.77363
	1994	Aug	222	3.78		1994	avg. 2001-2003	Aug	222	1.01076
	1994	Aug	223	4.74		1994	avg. 2001-2003	Aug	223	8.06223
	1994	Aug	224	7.13		1994	avg. 2001-2003	Aug	224	8.06223
	1994	Aug	225	4.78		1994	avg. 2001-2003	Aug	225	13.3508
	1994	Aug	226	4.89		1994	avg. 2001-2003	Aug	226	4.53649
	1994	Aug	227	3.79		1994	avg. 2001-2003	Aug	227	9.8251
	1994	Aug	228	3.34		1994	avg. 2001-2003	Aug	228	6.29936
	1994	Aug	229	3.95		1994	avg. 2001-2003	Aug	229	2.77363
	1994	Aug	230	17.7		1994	avg. 2001-2003	Aug	230	4.53649
	1994	Aug	231	6.18		1994	avg. 2001-2003	Aug	231	1.01076
	1994	Aug	232	4.04		1994	avg. 2001-2003	Aug	232	9.8251
	1994	Aug	233	3.31		1994	avg. 2001-2003	Aug	233	13.3508
	1994	Aug	234	3.17		1994	avg. 2001-2003	Aug	234	13.3508
	1994	Aug	235	2.88		1994	avg. 2001-2003	Aug	235	6.29936
	1994	Aug	236	5.37		1994	avg. 2001-2003	Aug	236	4.53649
	1994	Aug	237	6.32		1994	avg. 2001-2003	Aug	237	2.77363
	1994	Aug	238	3.8		1994	avg. 2001-2003	Aug	238	6.29936
	1994	Aug	239	3.16		1994	avg. 2001-2003	Aug	239	15.1137
	1994	Aug	240	2.86		1994	avg. 2001-2003	Aug	240	15.1137
	1994	Aug	241	2.68		1994	avg. 2001-2003	Aug	241	15.1137
	1994	Aug	242	2.58		1994	avg. 2001-2003	Aug	242	8.06223
	1994	Aug	243	2.74		1994	avg. 2001-2003	Aug	243	1.01076
	1994	Sep	244	10.6		1994	avg. 2001-2003	Sep	244	2.77363
	1994	Sep	245	15.7		1994	avg. 2001-2003	Sep	245	6.29936
	1994	Sep	246	15.4		1994	avg. 2001-2003	Sep	246	16.8766
	1994	Sep	247	6.62		1994	avg. 2001-2003	Sep	247	4.53649
	1994	Sep	248	4.61		1994	avg. 2001-2003	Sep	248	13.3508
	1994	Sep	249	3.61		1994	avg. 2001-2003	Sep	249	8.06223
	1994	Sep	250	3.24		1994	avg. 2001-2003	Sep	250	2.77363
	1994	Sep	251	13.6		1994	avg. 2001-2003	Sep	251	1.01076
	1994	Sep	252	17		1994	avg. 2001-2003	Sep	252	6.29936
	1994	Sep	253	6.82		1994	avg. 2001-2003	Sep	253	15.1137
	1994	Sep	254	4.85		1994	avg. 2001-2003	Sep	254	15.1137
	1994	Sep	255	17.7		1994	avg. 2001-2003	Sep	255	15.1137
	1994	Sep	256	26.2		1994	avg. 2001-2003	Sep	256	8.06223
	1994	Sep	257	11.8		1994	avg. 2001-2003	Sep	257	2.77363
	1994	Sep	258	19		1994	avg. 2001-2003	Sep	258	2.77363
	1994	Sep	259	35.6		1994	avg. 2001-2003	Sep	259	2.77363
	1994	Sep	260	32.6		1994	avg. 2001-2003	Sep	260	13.3508
	1994	Sep	261	14.8		1994	avg. 2001-2003	Sep	261	13.3508
	1994	Sep	262	10.1		1994	avg. 2001-2003	Sep	262	18.6394
	1994	Sep	263	7.8		1994	avg. 2001-2003	Sep	263	9.8251
	1994	Sep	264	8.18		1994	avg. 2001-2003	Sep	264	2.77363
	1994	Sep	265	6.92		1994	avg. 2001-2003	Sep	265	4.53649
	1994	Sep	266	6.24		1994	avg. 2001-2003	Sep	266	16.8766
	1994	Sep	267	5.55		1994	avg. 2001-2003	Sep	267	25.6909
	1994	Sep	268	4.95		1994	avg. 2001-2003	Sep	268	25.6909
	1994	Sep	269	5.3		1994	avg. 2001-2003	Sep	269	20.4023
	1994	Sep	270	7.99		1994	avg. 2001-2003	Sep	270	15.1137
	1994	Sep	271	6.04		1994	avg. 2001-2003	Sep	271	1.01076
	1994	Sep	272	5		1994	avg. 2001-2003	Sep	272	2.77363
	1994	Sep	273	4.45		1994	avg. 2001-2003	Sep	273	15.1137
	1994	Oct	274	4.08		1994	avg. 2001-2003	Oct	274	25.6909
	1994	Oct	275	5.84		1994	avg. 2001-2003	Oct	275	20.4023
	1994	Oct	276	11.2		1994	avg. 2001-2003	Oct	276	6.29936
	1994	Oct	277	18.3		1994	avg. 2001-2003	Oct	277	8.06223
	1994	Oct	278	10.4		1994	avg. 2001-2003	Oct	278	1.01076
	1994	Oct	279	6.9		1994	avg. 2001-2003	Oct	279	1.01076
	1994	Oct	280	5.95		1994	avg. 2001-2003	Oct	280	1.01076
	1994	Oct	281	5.14		1994	avg. 2001-2003	Oct	281	11.588
	1994	Oct	282	4.44		1994	avg. 2001-2003	Oct	282	4.53649
	1994	Oct	283	4.07		1994	avg. 2001-2003	Oct	283	13.3508
	1994	Oct	284	3.9		1994	avg. 2001-2003	Oct	284	1.01076
	1994	Oct	285	3.68		1994	avg. 2001-2003	Oct	285	1.01076
	1994	Oct	286	3.55		1994	avg. 2001-2003	Oct	286	1.01076
	1994	Oct	287	3.39		1994	avg. 2001-2003	Oct	287	6.29936
	1994	Oct	288	3.26		1994	avg. 2001-2003	Oct	288	18.6394
	1994	Oct	289	3.12		1994	avg. 2001-2003	Oct	289	16.5999
	1994	Oct	290	3.02		1994	avg. 2001-2003	Oct	290	13.3508
	1994	Oct	291	2.94		1994	avg. 2001-2003	Oct	291	4.53649
	1994	Oct	292	2.82		1994	avg. 2001-2003	Oct	292	2.77363
	1994	Oct	293	2.77		1994	avg. 2001-2003	Oct	293	4.53649
	1994	Oct	294	2.71		1994	avg. 2001-2003	Oct	294	15.1137
	1994	Oct	295	2.63		1994	avg. 2001-2003	Oct	295	20.4023
	1994	Oct	296	4.38		1994	avg. 2001-2003	Oct	296	20.4023
	1994	Oct	297	3.74		1994	avg. 2001-2003	Oct	297	18.6394
	1994	Oct	298	3.45		1994	avg. 2001-2003	Oct	298	13.3508
	1994	Oct	299	24.8		1994	avg. 2001-2003	Oct	299	1.01076
	1994	Oct	300	11.7		1994	avg. 2001-2003	Oct	300	13.3508
	1994	Oct	301	13.2		1994	avg. 2001-2003	Oct	301	18.6394
	1994	Oct	302	12.6		1994	avg. 2001-2003	Oct	302	25.6909
	1994	Oct	303	8.9		1994	avg. 2001-2003	Oct	303	25.6909
	1994	Oct	304	7.56		1994	avg. 2001-2003	Oct	304	11.588
	1994	Nov	305	6.93		1994	avg. 2001-2003	Nov	305	1.01076
	1994	Nov	306	6		1994	avg. 2001-2003	Nov	306	2.77363
	1994	Nov	307	5.05		1994	avg. 2001-2003	Nov	307	4.53649
	1994	Nov	308	4.51		1994	avg. 2001-2003	Nov	308	4.53649
	1994	Nov	309	4.16		1994	avg. 2001-2003	Nov	309	22.1652
	1994	Nov	310	4.08		1994	avg. 2001-2003	Nov	310	15.1137
	1994	Nov	311	4.07		1994	avg. 2001-2003	Nov	311	22.1652
	1994	Nov	312	3.79		1994	avg. 2001-2003	Nov	312	6.29936
	1994	Nov	313	3.61		1994	avg. 2001-2003	Nov	313	4.53649
	1994	Nov	314	7.02		1994	avg. 2001-2003	Nov	314	2.77363
	1994	Nov	315	6.44		1994	avg. 2001-2003	Nov	315	4.53649
	1994	Nov	316	6.23		1994	avg. 2001-2003	Nov	316	18.6394
	1994	Nov	317	5		1994	avg. 2001-2003	Nov	317	25.6909
	1994	Nov	318	4.43		1994	avg. 2001-2003	Nov	318	23.928
	1994	Nov	319	4.04		1994	avg. 2001-2003	Nov	319	11.588
	1994	Nov	320	5.16		1994	avg. 2001-2003	Nov	320	8.06223
	1994	Nov	321	4.47		1994	avg. 2001-2003	Nov	321	8.06223
	1994	Nov	322	4.78		1994	avg. 2001-2003	Nov	322	8.06223
	1994	Nov	323	13.4		1994	avg. 2001-2003	Nov	323	16.8766
	1994	Nov	324	7.82		1994	avg. 2001-2003	Nov	324	20.4023
	1994	Nov	325	6.1		1994	avg. 2001-2003	Nov	325	20.4023
	1994	Nov	326	4.95		1994	avg. 2001-2003	Nov	326	8.06223
	1994	Nov	327	4.3		1994	avg. 2001-2003	Nov	327	6.29936
	1994	Nov	328	3.94		1994	avg. 2001-2003	Nov	328	4.53649
	1994	Nov	329	3.68		1994	avg. 2001-2003	Nov	329	4.53649
	1994	Nov	330	3.48		1994	avg. 2001-2003	Nov	330	23.928
	1994	Nov	331	3.35		1994	avg. 2001-2003	Nov	331	22.1652
	1994	Nov	332	3.18		1994	avg. 2001-2003	Nov	332	22.1652
	1994	Nov	333	3.03		1994	avg. 2001-2003	Nov	333	8.06223
	1994	Nov	334	2.95		1994	avg. 2001-2003	Nov	334	2.77363
	1994	Dec	335	2.84		1994	avg. 2001-2003	Dec	335	1.01076
	1994	Dec	336	2.79		1994	avg. 2001-2003	Dec	336	4.53649
	1994	Dec	337	2.72		1994	avg. 2001-2003	Dec	337	23.928
	1994	Dec	338	2.7		1994	avg. 2001-2003	Dec	338	23.928
	1994	Dec	339	5.52		1994	avg. 2001-2003	Dec	339	22.1652
	1994	Dec	340	9.4		1994	avg. 2001-2003	Dec	340	4.53649
	1994	Dec	341	6.35		1994	avg. 2001-2003	Dec	341	2.77363
	1994	Dec	342	5.58		1994	avg. 2001-2003	Dec	342	4.53649
	1994	Dec	343	7.52		1994	avg. 2001-2003	Dec	343	15.1137
	1994	Dec	344	25.8		1994	avg. 2001-2003	Dec	344	27.4538
	1994	Dec	345	11.7		1994	avg. 2001-2003	Dec	345	27.4538
	1994	Dec	346	7.67		1994	avg. 2001-2003	Dec	346	27.4538
	1994	Dec	347	6.22		1994	avg. 2001-2003	Dec	347	23.928
	1994	Dec	348	5.18		1994	avg. 2001-2003	Dec	348	22.1652
	1994	Dec	349	4.99		1994	avg. 2001-2003	Dec	349	8.06223
	1994	Dec	350	4.19		1994	avg. 2001-2003	Dec	350	16.8766
	1994	Dec	351	3.7		1994	avg. 2001-2003	Dec	351	27.4538
	1994	Dec	352	3.48		1994	avg. 2001-2003	Dec	352	32.7424
	1994	Dec	353	3.99		1994	avg. 2001-2003	Dec	353	25.6909
	1994	Dec	354	4.59		1994	avg. 2001-2003	Dec	354	25.6909
	1994	Dec	355	4.09		1994	avg. 2001-2003	Dec	355	6.29936
	1994	Dec	356	3.68		1994	avg. 2001-2003	Dec	356	4.53649
	1994	Dec	357	3.41		1994	avg. 2001-2003	Dec	357	1.01076
	1994	Dec	358	3.17		1994	avg. 2001-2003	Dec	358	1.01076
	1994	Dec	359	3		1994	avg. 2001-2003	Dec	359	1.01076
	1994	Dec	360	2.98		1994	avg. 2001-2003	Dec	360	1.01076
	1994	Dec	361	3.53		1994	avg. 2001-2003	Dec	361	2.77363
	1994	Dec	362	28.8		1994	avg. 2001-2003	Dec	362	1.01076
	1994	Dec	363	15.9		1994	avg. 2001-2003	Dec	363	1.01076
	1994	Dec	364	28.5		1994	avg. 2001-2003	Dec	364	1.01076
	1994	Dec	365	26		1994	avg. 2001-2003	Dec	365	1.01076
	1995	Jan	1	14.2		1995	avg. 2001-2003	Jan	1	0.869
	1995	Jan	2	9.1		1995	avg. 2001-2003	Jan	2	13.2091
	1995	Jan	3	7.47		1995	avg. 2001-2003	Jan	3	9.68334
	1995	Jan	4	6.75		1995	avg. 2001-2003	Jan	4	11.4462
	1995	Jan	5	6.2		1995	avg. 2001-2003	Jan	5	4.39473
	1995	Jan	6	5.67		1995	avg. 2001-2003	Jan	6	0.869
	1995	Jan	7	5.13		1995	avg. 2001-2003	Jan	7	29.0749
	1995	Jan	8	4.73		1995	avg. 2001-2003	Jan	8	32.6006
	1995	Jan	9	4.25		1995	avg. 2001-2003	Jan	9	32.6006
	1995	Jan	10	4.78		1995	avg. 2001-2003	Jan	10	34.3635
	1995	Jan	11	16.8		1995	avg. 2001-2003	Jan	11	29.0749
	1995	Jan	12	8.91		1995	avg. 2001-2003	Jan	12	13.2091
	1995	Jan	13	6.85		1995	avg. 2001-2003	Jan	13	25.5491
	1995	Jan	14	6.29		1995	avg. 2001-2003	Jan	14	27.312
	1995	Jan	15	5.86		1995	avg. 2001-2003	Jan	15	23.7863
	1995	Jan	16	5.51		1995	avg. 2001-2003	Jan	16	22.0234
	1995	Jan	17	5.12		1995	avg. 2001-2003	Jan	17	23.7863
	1995	Jan	18	4.78		1995	avg. 2001-2003	Jan	18	22.0234
	1995	Jan	19	4.48		1995	avg. 2001-2003	Jan	19	6.1576
	1995	Jan	20	4.26		1995	avg. 2001-2003	Jan	20	7.92047
	1995	Jan	21	4.5		1995	avg. 2001-2003	Jan	21	20.2605
	1995	Jan	22	13.7		1995	avg. 2001-2003	Jan	22	25.5491
	1995	Jan	23	47.8		1995	avg. 2001-2003	Jan	23	23.7863
	1995	Jan	24	33.1		1995	avg. 2001-2003	Jan	24	16.7348
	1995	Jan	25	51.6		1995	avg. 2001-2003	Jan	25	11.4462
	1995	Jan	26	41.6		1995	avg. 2001-2003	Jan	26	0.869
	1995	Jan	27	22.9		1995	avg. 2001-2003	Jan	27	4.39473
	1995	Jan	28	21.1		1995	avg. 2001-2003	Jan	28	0.869
	1995	Jan	29	20.7		1995	avg. 2001-2003	Jan	29	16.7348
	1995	Jan	30	22.9		1995	avg. 2001-2003	Jan	30	23.7863
	1995	Jan	31	21.7		1995	avg. 2001-2003	Jan	31	18.4977
	1995	Feb	32	13.8		1995	avg. 2001-2003	Feb	32	11.4462
	1995	Feb	33	11.4		1995	avg. 2001-2003	Feb	33	7.34872
	1995	Feb	34	9.9		1995	avg. 2001-2003	Feb	34	14.9719
	1995	Feb	35	8.78		1995	avg. 2001-2003	Feb	35	13.2091
	1995	Feb	36	9.11		1995	avg. 2001-2003	Feb	36	25.5491
	1995	Feb	37	8.7		1995	avg. 2001-2003	Feb	37	22.0234
	1995	Feb	38	8.5		1995	avg. 2001-2003	Feb	38	18.4977
	1995	Feb	39	9.44		1995	avg. 2001-2003	Feb	39	4.39473
	1995	Feb	40	10.7		1995	avg. 2001-2003	Feb	40	0.869
	1995	Feb	41	9.29		1995	avg. 2001-2003	Feb	41	4.39473
	1995	Feb	42	8.98		1995	avg. 2001-2003	Feb	42	13.2091
	1995	Feb	43	8.52		1995	avg. 2001-2003	Feb	43	20.2605
	1995	Feb	44	8.82		1995	avg. 2001-2003	Feb	44	23.7863
	1995	Feb	45	13.8		1995	avg. 2001-2003	Feb	45	25.5491
	1995	Feb	46	14.4		1995	avg. 2001-2003	Feb	46	11.4462
	1995	Feb	47	46.1		1995	avg. 2001-2003	Feb	47	6.1576
	1995	Feb	48	19.9		1995	avg. 2001-2003	Feb	48	18.4977
	1995	Feb	49	20.4		1995	avg. 2001-2003	Feb	49	22.0234
	1995	Feb	50	14.1		1995	avg. 2001-2003	Feb	50	29.0749
	1995	Feb	51	14		1995	avg. 2001-2003	Feb	51	23.7863
	1995	Feb	52	18.3		1995	avg. 2001-2003	Feb	52	20.2605
	1995	Feb	53	27.5		1995	avg. 2001-2003	Feb	53	9.68334
	1995	Feb	54	16.9		1995	avg. 2001-2003	Feb	54	6.1576
	1995	Feb	55	21.4		1995	avg. 2001-2003	Feb	55	18.4977
	1995	Feb	56	34.5		1995	avg. 2001-2003	Feb	56	25.5491
	1995	Feb	57	24.4		1995	avg. 2001-2003	Feb	57	23.7863
	1995	Feb	58	16.1		1995	avg. 2001-2003	Feb	58	22.0234
	1995	Feb	59	12.8		1995	avg. 2001-2003	Feb	59	22.0234
	1995	Mar	60	12.1		1995	avg. 2001-2003	Mar	60	25.5491
	1995	Mar	61	11.5		1995	avg. 2001-2003	Mar	61	6.1576
	1995	Mar	62	10.7		1995	avg. 2001-2003	Mar	62	13.2091
	1995	Mar	63	9.77		1995	avg. 2001-2003	Mar	63	13.2091
	1995	Mar	64	8.55		1995	avg. 2001-2003	Mar	64	23.7863
	1995	Mar	65	9.21		1995	avg. 2001-2003	Mar	65	20.2605
	1995	Mar	66	8.54		1995	avg. 2001-2003	Mar	66	20.2605
	1995	Mar	67	7.9		1995	avg. 2001-2003	Mar	67	9.68334
	1995	Mar	68	7.7		1995	avg. 2001-2003	Mar	68	0.869
	1995	Mar	69	7.32		1995	avg. 2001-2003	Mar	69	6.1576
	1995	Mar	70	7.66		1995	avg. 2001-2003	Mar	70	11.4462
	1995	Mar	71	9.91		1995	avg. 2001-2003	Mar	71	16.7348
	1995	Mar	72	12		1995	avg. 2001-2003	Mar	72	4.39473
	1995	Mar	73	10.3		1995	avg. 2001-2003	Mar	73	18.4977
	1995	Mar	74	8.75		1995	avg. 2001-2003	Mar	74	4.39473
	1995	Mar	75	8.27		1995	avg. 2001-2003	Mar	75	0.869
	1995	Mar	76	7.56		1995	avg. 2001-2003	Mar	76	2.63187
	1995	Mar	77	38.9		1995	avg. 2001-2003	Mar	77	9.68334
	1995	Mar	78	38.3		1995	avg. 2001-2003	Mar	78	6.1576
	1995	Mar	79	28		1995	avg. 2001-2003	Mar	79	16.7348
	1995	Mar	80	16.3		1995	avg. 2001-2003	Mar	80	7.92047
	1995	Mar	81	13.1		1995	avg. 2001-2003	Mar	81	4.39473
	1995	Mar	82	12.3		1995	avg. 2001-2003	Mar	82	0.869
	1995	Mar	83	13.1		1995	avg. 2001-2003	Mar	83	0.869
	1995	Mar	84	15.1		1995	avg. 2001-2003	Mar	84	2.63187
	1995	Mar	85	15		1995	avg. 2001-2003	Mar	85	16.7348
	1995	Mar	86	16.5		1995	avg. 2001-2003	Mar	86	16.7348
	1995	Mar	87	14		1995	avg. 2001-2003	Mar	87	9.68334
	1995	Mar	88	12.7		1995	avg. 2001-2003	Mar	88	0.869
	1995	Mar	89	10.1		1995	avg. 2001-2003	Mar	89	0.869
	1995	Mar	90	8.61		1995	avg. 2001-2003	Mar	90	0.869
	1995	Apr	91	9.25		1995	avg. 2001-2003	Apr	91	0.869
	1995	Apr	92	15.9		1995	avg. 2001-2003	Apr	92	13.2091
	1995	Apr	93	18.7		1995	avg. 2001-2003	Apr	93	14.9719
	1995	Apr	94	21.4		1995	avg. 2001-2003	Apr	94	2.63187
	1995	Apr	95	22.4		1995	avg. 2001-2003	Apr	95	2.63187
	1995	Apr	96	21.8		1995	avg. 2001-2003	Apr	96	2.63187
	1995	Apr	97	19.6		1995	avg. 2001-2003	Apr	97	2.63187
	1995	Apr	98	17.7		1995	avg. 2001-2003	Apr	98	16.7348
	1995	Apr	99	13.4		1995	avg. 2001-2003	Apr	99	20.2605
	1995	Apr	100	10.3		1995	avg. 2001-2003	Apr	100	29.0749
	1995	Apr	101	8.49		1995	avg. 2001-2003	Apr	101	27.312
	1995	Apr	102	9.26		1995	avg. 2001-2003	Apr	102	9.68334
	1995	Apr	103	11		1995	avg. 2001-2003	Apr	103	0.869
	1995	Apr	104	8.07		1995	avg. 2001-2003	Apr	104	2.63187
	1995	Apr	105	7.34		1995	avg. 2001-2003	Apr	105	13.2091
	1995	Apr	106	8.04		1995	avg. 2001-2003	Apr	106	11.4462
	1995	Apr	107	7.36		1995	avg. 2001-2003	Apr	107	22.0234
	1995	Apr	108	7.67		1995	avg. 2001-2003	Apr	108	9.68334
	1995	Apr	109	10		1995	avg. 2001-2003	Apr	109	23.7863
	1995	Apr	110	15.1		1995	avg. 2001-2003	Apr	110	6.1576
	1995	Apr	111	9.55		1995	avg. 2001-2003	Apr	111	0.869
	1995	Apr	112	10.6		1995	avg. 2001-2003	Apr	112	7.92047
	1995	Apr	113	11		1995	avg. 2001-2003	Apr	113	20.2605
	1995	Apr	114	13.3		1995	avg. 2001-2003	Apr	114	18.4977
	1995	Apr	115	12.9		1995	avg. 2001-2003	Apr	115	13.2091
	1995	Apr	116	17.8		1995	avg. 2001-2003	Apr	116	9.68334
	1995	Apr	117	26.6		1995	avg. 2001-2003	Apr	117	7.92047
	1995	Apr	118	19.8		1995	avg. 2001-2003	Apr	118	2.63187
	1995	Apr	119	17.1		1995	avg. 2001-2003	Apr	119	4.39473
	1995	Apr	120	20.5		1995	avg. 2001-2003	Apr	120	7.92047
	1995	May	121	17.8		1995	avg. 2001-2003	May	121	0.869
	1995	May	122	16.3		1995	avg. 2001-2003	May	122	13.2091
	1995	May	123	15.7		1995	avg. 2001-2003	May	123	2.63187
	1995	May	124	15.8		1995	avg. 2001-2003	May	124	0.869
	1995	May	125	15.4		1995	avg. 2001-2003	May	125	0.869
	1995	May	126	14.6		1995	avg. 2001-2003	May	126	7.92047
	1995	May	127	13.8		1995	avg. 2001-2003	May	127	14.9719
	1995	May	128	12.5		1995	avg. 2001-2003	May	128	14.9719
	1995	May	129	13.8		1995	avg. 2001-2003	May	129	2.63187
	1995	May	130	11.4		1995	avg. 2001-2003	May	130	4.39473
	1995	May	131	9.15		1995	avg. 2001-2003	May	131	0.869
	1995	May	132	8.78		1995	avg. 2001-2003	May	132	2.63187
	1995	May	133	33.9		1995	avg. 2001-2003	May	133	11.4462
	1995	May	134	20.3		1995	avg. 2001-2003	May	134	16.7348
	1995	May	135	15.7		1995	avg. 2001-2003	May	135	11.4462
	1995	May	136	23.5		1995	avg. 2001-2003	May	136	16.7348
	1995	May	137	25.5		1995	avg. 2001-2003	May	137	4.39473
	1995	May	138	28		1995	avg. 2001-2003	May	138	0.869
	1995	May	139	33.5		1995	avg. 2001-2003	May	139	0.869
	1995	May	140	16.2		1995	avg. 2001-2003	May	140	0.869
	1995	May	141	11.1		1995	avg. 2001-2003	May	141	14.9719
	1995	May	142	9.2		1995	avg. 2001-2003	May	142	14.9719
	1995	May	143	8.65		1995	avg. 2001-2003	May	143	14.9719
	1995	May	144	8.67		1995	avg. 2001-2003	May	144	2.63187
	1995	May	145	12.8		1995	avg. 2001-2003	May	145	0.869
	1995	May	146	32.7		1995	avg. 2001-2003	May	146	0.869
	1995	May	147	25.6		1995	avg. 2001-2003	May	147	7.92047
	1995	May	148	12.7		1995	avg. 2001-2003	May	148	16.7348
	1995	May	149	10.9		1995	avg. 2001-2003	May	149	6.1576
	1995	May	150	18.1		1995	avg. 2001-2003	May	150	4.39473
	1995	May	151	48.6		1995	avg. 2001-2003	May	151	9.68334
	1995	Jun	152	80.5		1995	avg. 2001-2003	Jun	152	0.869
	1995	Jun	153	39.5		1995	avg. 2001-2003	Jun	153	4.39473
	1995	Jun	154	21.9		1995	avg. 2001-2003	Jun	154	7.92047
	1995	Jun	155	21.1		1995	avg. 2001-2003	Jun	155	14.9719
	1995	Jun	156	37.6		1995	avg. 2001-2003	Jun	156	14.9719
	1995	Jun	157	32.1		1995	avg. 2001-2003	Jun	157	16.7348
	1995	Jun	158	18.2		1995	avg. 2001-2003	Jun	158	6.1576
	1995	Jun	159	13.8		1995	avg. 2001-2003	Jun	159	0.869
	1995	Jun	160	18.9		1995	avg. 2001-2003	Jun	160	0.869
	1995	Jun	161	13.3		1995	avg. 2001-2003	Jun	161	11.4462
	1995	Jun	162	21.2		1995	avg. 2001-2003	Jun	162	16.7348
	1995	Jun	163	17.9		1995	avg. 2001-2003	Jun	163	20.2605
	1995	Jun	164	18.1		1995	avg. 2001-2003	Jun	164	18.4977
	1995	Jun	165	16.6		1995	avg. 2001-2003	Jun	165	7.92047
	1995	Jun	166	12.2		1995	avg. 2001-2003	Jun	166	0.869
	1995	Jun	167	10.1		1995	avg. 2001-2003	Jun	167	10.068
	1995	Jun	168	8.81		1995	avg. 2001-2003	Jun	168	11.6645
	1995	Jun	169	8.28		1995	avg. 2001-2003	Jun	169	16.7348
	1995	Jun	170	7.88		1995	avg. 2001-2003	Jun	170	11.4462
	1995	Jun	171	7.52		1995	avg. 2001-2003	Jun	171	11.4462
	1995	Jun	172	9.79		1995	avg. 2001-2003	Jun	172	6.1576
	1995	Jun	173	9.24		1995	avg. 2001-2003	Jun	173	0.869
	1995	Jun	174	7.52		1995	avg. 2001-2003	Jun	174	2.63187
	1995	Jun	175	6.91		1995	avg. 2001-2003	Jun	175	7.92047
	1995	Jun	176	6.28		1995	avg. 2001-2003	Jun	176	16.7348
	1995	Jun	177	5.86		1995	avg. 2001-2003	Jun	177	16.7348
	1995	Jun	178	5.86		1995	avg. 2001-2003	Jun	178	14.9719
	1995	Jun	179	5.8		1995	avg. 2001-2003	Jun	179	9.68334
	1995	Jun	180	5.49		1995	avg. 2001-2003	Jun	180	2.63187
	1995	Jun	181	5.26		1995	avg. 2001-2003	Jun	181	11.4462
	1995	Jul	182	17.6		1995	avg. 2001-2003	Jul	182	14.9719
	1995	Jul	183	20.1		1995	avg. 2001-2003	Jul	183	14.9719
	1995	Jul	184	17.8		1995	avg. 2001-2003	Jul	184	16.7348
	1995	Jul	185	12.5		1995	avg. 2001-2003	Jul	185	11.4462
	1995	Jul	186	7.54		1995	avg. 2001-2003	Jul	186	13.2091
	1995	Jul	187	6.06		1995	avg. 2001-2003	Jul	187	4.39473
	1995	Jul	188	5.22		1995	avg. 2001-2003	Jul	188	2.63187
	1995	Jul	189	4.72		1995	avg. 2001-2003	Jul	189	6.1576
	1995	Jul	190	4.24		1995	avg. 2001-2003	Jul	190	14.9719
	1995	Jul	191	4.01		1995	avg. 2001-2003	Jul	191	14.9719
	1995	Jul	192	11.4		1995	avg. 2001-2003	Jul	192	9.68334
	1995	Jul	193	25.2		1995	avg. 2001-2003	Jul	193	2.63187
	1995	Jul	194	10.1		1995	avg. 2001-2003	Jul	194	2.63187
	1995	Jul	195	17.3		1995	avg. 2001-2003	Jul	195	4.39473
	1995	Jul	196	12.5		1995	avg. 2001-2003	Jul	196	16.7348
	1995	Jul	197	12.5		1995	avg. 2001-2003	Jul	197	18.4977
	1995	Jul	198	9.96		1995	avg. 2001-2003	Jul	198	16.7348
	1995	Jul	199	6.89		1995	avg. 2001-2003	Jul	199	7.92047
	1995	Jul	200	5.7		1995	avg. 2001-2003	Jul	200	2.63187
	1995	Jul	201	5.13		1995	avg. 2001-2003	Jul	201	0.869
	1995	Jul	202	4.6		1995	avg. 2001-2003	Jul	202	9.68334
	1995	Jul	203	4.13		1995	avg. 2001-2003	Jul	203	14.9719
	1995	Jul	204	4.45		1995	avg. 2001-2003	Jul	204	18.4977
	1995	Jul	205	3.79		1995	avg. 2001-2003	Jul	205	14.9719
	1995	Jul	206	3.6		1995	avg. 2001-2003	Jul	206	9.68334
	1995	Jul	207	3.41		1995	avg. 2001-2003	Jul	207	4.39473
	1995	Jul	208	3.95		1995	avg. 2001-2003	Jul	208	0.869
	1995	Jul	209	9.28		1995	avg. 2001-2003	Jul	209	2.63187
	1995	Jul	210	3.93		1995	avg. 2001-2003	Jul	210	0.869
	1995	Jul	211	3.46		1995	avg. 2001-2003	Jul	211	9.68334
	1995	Jul	212	4		1995	avg. 2001-2003	Jul	212	11.4462
	1995	Aug	213	4.08		1995	avg. 2001-2003	Aug	213	0.869
	1995	Aug	214	3.14		1995	avg. 2001-2003	Aug	214	0.869
	1995	Aug	215	2.98		1995	avg. 2001-2003	Aug	215	0.869
	1995	Aug	216	2.89		1995	avg. 2001-2003	Aug	216	0.869
	1995	Aug	217	2.8		1995	avg. 2001-2003	Aug	217	6.1576
	1995	Aug	218	5.5		1995	avg. 2001-2003	Aug	218	18.4977
	1995	Aug	219	6.19		1995	avg. 2001-2003	Aug	219	16.7348
	1995	Aug	220	10.1		1995	avg. 2001-2003	Aug	220	11.4462
	1995	Aug	221	6.31		1995	avg. 2001-2003	Aug	221	2.63187
	1995	Aug	222	4.17		1995	avg. 2001-2003	Aug	222	2.63187
	1995	Aug	223	3.38		1995	avg. 2001-2003	Aug	223	9.68334
	1995	Aug	224	17.2		1995	avg. 2001-2003	Aug	224	11.4462
	1995	Aug	225	16.3		1995	avg. 2001-2003	Aug	225	14.9719
	1995	Aug	226	16.2		1995	avg. 2001-2003	Aug	226	13.2091
	1995	Aug	227	15.3		1995	avg. 2001-2003	Aug	227	9.68334
	1995	Aug	228	6.67		1995	avg. 2001-2003	Aug	228	7.92047
	1995	Aug	229	4.95		1995	avg. 2001-2003	Aug	229	2.63187
	1995	Aug	230	3.95		1995	avg. 2001-2003	Aug	230	4.39473
	1995	Aug	231	3.5		1995	avg. 2001-2003	Aug	231	2.63187
	1995	Aug	232	3.31		1995	avg. 2001-2003	Aug	232	11.4462
	1995	Aug	233	3.14		1995	avg. 2001-2003	Aug	233	16.7348
	1995	Aug	234	3.11		1995	avg. 2001-2003	Aug	234	16.7348
	1995	Aug	235	4.84		1995	avg. 2001-2003	Aug	235	7.92047
	1995	Aug	236	6.36		1995	avg. 2001-2003	Aug	236	6.1576
	1995	Aug	237	4.48		1995	avg. 2001-2003	Aug	237	4.39473
	1995	Aug	238	5.32		1995	avg. 2001-2003	Aug	238	9.68334
	1995	Aug	239	4.45		1995	avg. 2001-2003	Aug	239	16.7348
	1995	Aug	240	25.1		1995	avg. 2001-2003	Aug	240	14.9719
	1995	Aug	241	26.1		1995	avg. 2001-2003	Aug	241	16.7348
	1995	Aug	242	12.3		1995	avg. 2001-2003	Aug	242	7.92047
	1995	Aug	243	7.78		1995	avg. 2001-2003	Aug	243	2.63187
	1995	Sep	244	5.69		1995	avg. 2001-2003	Sep	244	2.63187
	1995	Sep	245	4.5		1995	avg. 2001-2003	Sep	245	7.92047
	1995	Sep	246	4.24		1995	avg. 2001-2003	Sep	246	18.4977
	1995	Sep	247	27.7		1995	avg. 2001-2003	Sep	247	7.92047
	1995	Sep	248	12		1995	avg. 2001-2003	Sep	248	13.2091
	1995	Sep	249	7.18		1995	avg. 2001-2003	Sep	249	7.92047
	1995	Sep	250	16.3		1995	avg. 2001-2003	Sep	250	2.63187
	1995	Sep	251	23		1995	avg. 2001-2003	Sep	251	0.869
	1995	Sep	252	16.1		1995	avg. 2001-2003	Sep	252	7.92047
	1995	Sep	253	9.56		1995	avg. 2001-2003	Sep	253	14.9719
	1995	Sep	254	6.99		1995	avg. 2001-2003	Sep	254	14.9719
	1995	Sep	255	10.1		1995	avg. 2001-2003	Sep	255	18.4977
	1995	Sep	256	40.6		1995	avg. 2001-2003	Sep	256	9.68334
	1995	Sep	257	27.5		1995	avg. 2001-2003	Sep	257	2.63187
	1995	Sep	258	15.2		1995	avg. 2001-2003	Sep	258	2.63187
	1995	Sep	259	10.5		1995	avg. 2001-2003	Sep	259	4.39473
	1995	Sep	260	8.48		1995	avg. 2001-2003	Sep	260	15.2891
	1995	Sep	261	7.02		1995	avg. 2001-2003	Sep	261	16.7348
	1995	Sep	262	6.68		1995	avg. 2001-2003	Sep	262	20.2605
	1995	Sep	263	14.3		1995	avg. 2001-2003	Sep	263	11.4462
	1995	Sep	264	16.2		1995	avg. 2001-2003	Sep	264	2.63187
	1995	Sep	265	9.63		1995	avg. 2001-2003	Sep	265	7.92047
	1995	Sep	266	7.36		1995	avg. 2001-2003	Sep	266	18.4977
	1995	Sep	267	6.25		1995	avg. 2001-2003	Sep	267	25.5491
	1995	Sep	268	9.66		1995	avg. 2001-2003	Sep	268	25.5491
	1995	Sep	269	7.51		1995	avg. 2001-2003	Sep	269	23.7863
	1995	Sep	270	6.51		1995	avg. 2001-2003	Sep	270	14.9719
	1995	Sep	271	25.5		1995	avg. 2001-2003	Sep	271	0.869
	1995	Sep	272	10.1		1995	avg. 2001-2003	Sep	272	6.1576
	1995	Sep	273	7.27		1995	avg. 2001-2003	Sep	273	16.7348
	1995	Oct	274	6.13		1995	avg. 2001-2003	Oct	274	25.5491
	1995	Oct	275	5.41		1995	avg. 2001-2003	Oct	275	20.2605
	1995	Oct	276	5.04		1995	avg. 2001-2003	Oct	276	7.92047
	1995	Oct	277	4.68		1995	avg. 2001-2003	Oct	277	7.92047
	1995	Oct	278	4.44		1995	avg. 2001-2003	Oct	278	0.869
	1995	Oct	279	4.44		1995	avg. 2001-2003	Oct	279	2.63187
	1995	Oct	280	3.9		1995	avg. 2001-2003	Oct	280	2.63187
	1995	Oct	281	3.65		1995	avg. 2001-2003	Oct	281	16.7348
	1995	Oct	282	3.45		1995	avg. 2001-2003	Oct	282	11.4462
	1995	Oct	283	3.34		1995	avg. 2001-2003	Oct	283	13.2091
	1995	Oct	284	3.23		1995	avg. 2001-2003	Oct	284	0.869
	1995	Oct	285	3.2		1995	avg. 2001-2003	Oct	285	0.869
	1995	Oct	286	3.13		1995	avg. 2001-2003	Oct	286	0.869
	1995	Oct	287	3.04		1995	avg. 2001-2003	Oct	287	6.1576
	1995	Oct	288	2.96		1995	avg. 2001-2003	Oct	288	20.2605
	1995	Oct	289	2.91		1995	avg. 2001-2003	Oct	289	18.4977
	1995	Oct	290	2.9		1995	avg. 2001-2003	Oct	290	16.7348
	1995	Oct	291	2.88		1995	avg. 2001-2003	Oct	291	4.39473
	1995	Oct	292	2.85		1995	avg. 2001-2003	Oct	292	2.63187
	1995	Oct	293	2.83		1995	avg. 2001-2003	Oct	293	4.39473
	1995	Oct	294	2.83		1995	avg. 2001-2003	Oct	294	16.7348
	1995	Oct	295	2.83		1995	avg. 2001-2003	Oct	295	20.2605
	1995	Oct	296	2.82		1995	avg. 2001-2003	Oct	296	22.0234
	1995	Oct	297	2.81		1995	avg. 2001-2003	Oct	297	22.0234
	1995	Oct	298	2.81		1995	avg. 2001-2003	Oct	298	13.2091
	1995	Oct	299	2.8		1995	avg. 2001-2003	Oct	299	0.869
	1995	Oct	300	2.77		1995	avg. 2001-2003	Oct	300	16.7348
	1995	Oct	301	2.69		1995	avg. 2001-2003	Oct	301	18.4977
	1995	Oct	302	2.62		1995	avg. 2001-2003	Oct	302	25.5491
	1995	Oct	303	2.58		1995	avg. 2001-2003	Oct	303	25.5491
	1995	Oct	304	2.53		1995	avg. 2001-2003	Oct	304	11.4462
	1995	Nov	305	2.42		1995	avg. 2001-2003	Nov	305	0.869
	1995	Nov	306	4.47		1995	avg. 2001-2003	Nov	306	2.63187
	1995	Nov	307	3.22		1995	avg. 2001-2003	Nov	307	4.39473
	1995	Nov	308	3.04		1995	avg. 2001-2003	Nov	308	4.39473
	1995	Nov	309	2.7		1995	avg. 2001-2003	Nov	309	22.0234
	1995	Nov	310	2.53		1995	avg. 2001-2003	Nov	310	18.4977
	1995	Nov	311	2.44		1995	avg. 2001-2003	Nov	311	25.5491
	1995	Nov	312	2.43		1995	avg. 2001-2003	Nov	312	7.92047
	1995	Nov	313	2.42		1995	avg. 2001-2003	Nov	313	4.39473
	1995	Nov	314	2.4		1995	avg. 2001-2003	Nov	314	2.63187
	1995	Nov	315	2.42		1995	avg. 2001-2003	Nov	315	4.39473
	1995	Nov	316	2.51		1995	avg. 2001-2003	Nov	316	20.2605
	1995	Nov	317	2.76		1995	avg. 2001-2003	Nov	317	25.5491
	1995	Nov	318	7.69		1995	avg. 2001-2003	Nov	318	25.5491
	1995	Nov	319	3.84		1995	avg. 2001-2003	Nov	319	11.4462
	1995	Nov	320	4.06		1995	avg. 2001-2003	Nov	320	7.92047
	1995	Nov	321	23.9		1995	avg. 2001-2003	Nov	321	7.92047
	1995	Nov	322	16.7		1995	avg. 2001-2003	Nov	322	11.4462
	1995	Nov	323	7.63		1995	avg. 2001-2003	Nov	323	18.4977
	1995	Nov	324	5.76		1995	avg. 2001-2003	Nov	324	22.0234
	1995	Nov	325	4.8		1995	avg. 2001-2003	Nov	325	20.2605
	1995	Nov	326	3.99		1995	avg. 2001-2003	Nov	326	7.92047
	1995	Nov	327	4.55		1995	avg. 2001-2003	Nov	327	6.1576
	1995	Nov	328	4.34		1995	avg. 2001-2003	Nov	328	6.1576
	1995	Nov	329	3.66		1995	avg. 2001-2003	Nov	329	4.39473
	1995	Nov	330	3.32		1995	avg. 2001-2003	Nov	330	23.7863
	1995	Nov	331	3.05		1995	avg. 2001-2003	Nov	331	23.7863
	1995	Nov	332	3.22		1995	avg. 2001-2003	Nov	332	25.5491
	1995	Nov	333	3.09		1995	avg. 2001-2003	Nov	333	9.68334
	1995	Nov	334	2.78		1995	avg. 2001-2003	Nov	334	2.63187
	1995	Dec	335	2.46		1995	avg. 2001-2003	Dec	335	2.63187
	1995	Dec	336	2.34		1995	avg. 2001-2003	Dec	336	7.92047
	1995	Dec	337	2.28		1995	avg. 2001-2003	Dec	337	25.5491
	1995	Dec	338	2.27		1995	avg. 2001-2003	Dec	338	23.7863
	1995	Dec	339	2.2		1995	avg. 2001-2003	Dec	339	23.7863
	1995	Dec	340	2.05		1995	avg. 2001-2003	Dec	340	4.39473
	1995	Dec	341	1.96		1995	avg. 2001-2003	Dec	341	4.39473
	1995	Dec	342	1.89		1995	avg. 2001-2003	Dec	342	4.39473
	1995	Dec	343	1.85		1995	avg. 2001-2003	Dec	343	18.4977
	1995	Dec	344	1.84		1995	avg. 2001-2003	Dec	344	27.312
	1995	Dec	345	1.81		1995	avg. 2001-2003	Dec	345	27.312
	1995	Dec	346	1.81		1995	avg. 2001-2003	Dec	346	29.0749
	1995	Dec	347	1.81		1995	avg. 2001-2003	Dec	347	25.5491
	1995	Dec	348	1.8		1995	avg. 2001-2003	Dec	348	22.0234
	1995	Dec	349	1.66		1995	avg. 2001-2003	Dec	349	9.68334
	1995	Dec	350	1.77		1995	avg. 2001-2003	Dec	350	17.2795
	1995	Dec	351	1.8		1995	avg. 2001-2003	Dec	351	27.312
	1995	Dec	352	2.54		1995	avg. 2001-2003	Dec	352	32.6006
	1995	Dec	353	2.39		1995	avg. 2001-2003	Dec	353	25.5491
	1995	Dec	354	2.22		1995	avg. 2001-2003	Dec	354	25.5491
	1995	Dec	355	12.6		1995	avg. 2001-2003	Dec	355	6.1576
	1995	Dec	356	10.6		1995	avg. 2001-2003	Dec	356	4.39473
	1995	Dec	357	21.8		1995	avg. 2001-2003	Dec	357	0.869
	1995	Dec	358	23		1995	avg. 2001-2003	Dec	358	0.869
	1995	Dec	359	43.2		1995	avg. 2001-2003	Dec	359	0.869
	1995	Dec	360	93.9		1995	avg. 2001-2003	Dec	360	0.869
	1995	Dec	361	22.3		1995	avg. 2001-2003	Dec	361	2.63187
	1995	Dec	362	11.5		1995	avg. 2001-2003	Dec	362	0.869
	1995	Dec	363	8.38		1995	avg. 2001-2003	Dec	363	0.869
	1995	Dec	364	7.52		1995	avg. 2001-2003	Dec	364	0.869
	1995	Dec	365	11.3		1995	avg. 2001-2003	Dec	365	0.869
	1996	Jan	1	16.5		1996	avg. 2001-2003	Jan	1	0.8752
	1996	Jan	2	13.8		1996	avg. 2001-2003	Jan	2	4.40093
	1996	Jan	3	14.7		1996	avg. 2001-2003	Jan	3	0.8752
	1996	Jan	4	10.5		1996	avg. 2001-2003	Jan	4	2.63807
	1996	Jan	5	7.69		1996	avg. 2001-2003	Jan	5	2.63807
	1996	Jan	6	6.85		1996	avg. 2001-2003	Jan	6	0.8752
	1996	Jan	7	15.1		1996	avg. 2001-2003	Jan	7	27.3182
	1996	Jan	8	13.6		1996	avg. 2001-2003	Jan	8	29.0811
	1996	Jan	9	9.75		1996	avg. 2001-2003	Jan	9	25.5553
	1996	Jan	10	7.86		1996	avg. 2001-2003	Jan	10	25.5553
	1996	Jan	11	7.73		1996	avg. 2001-2003	Jan	11	16.741
	1996	Jan	12	7.17		1996	avg. 2001-2003	Jan	12	6.1638
	1996	Jan	13	6.67		1996	avg. 2001-2003	Jan	13	16.741
	1996	Jan	14	6.08		1996	avg. 2001-2003	Jan	14	16.741
	1996	Jan	15	5.45		1996	avg. 2001-2003	Jan	15	18.5039
	1996	Jan	16	4.86		1996	avg. 2001-2003	Jan	16	13.2153
	1996	Jan	17	4.4		1996	avg. 2001-2003	Jan	17	16.741
	1996	Jan	18	3.97		1996	avg. 2001-2003	Jan	18	7.92667
	1996	Jan	19	3.63		1996	avg. 2001-2003	Jan	19	0.8752
	1996	Jan	20	3.33		1996	avg. 2001-2003	Jan	20	0.8752
	1996	Jan	21	3.16		1996	avg. 2001-2003	Jan	21	4.40093
	1996	Jan	22	3.09		1996	avg. 2001-2003	Jan	22	20.2667
	1996	Jan	23	3.05		1996	avg. 2001-2003	Jan	23	16.741
	1996	Jan	24	3.05		1996	avg. 2001-2003	Jan	24	4.40093
	1996	Jan	25	2.95		1996	avg. 2001-2003	Jan	25	2.63807
	1996	Jan	26	2.74		1996	avg. 2001-2003	Jan	26	0.8752
	1996	Jan	27	2.88		1996	avg. 2001-2003	Jan	27	0.8752
	1996	Jan	28	2.62		1996	avg. 2001-2003	Jan	28	0.8752
	1996	Jan	29	2.44		1996	avg. 2001-2003	Jan	29	4.40093
	1996	Jan	30	2.32		1996	avg. 2001-2003	Jan	30	14.9781
	1996	Jan	31	2.25		1996	avg. 2001-2003	Jan	31	11.4524
	1996	Feb	32	2.2		1996	avg. 2001-2003	Feb	32	0.8752
	1996	Feb	33	2.33		1996	avg. 2001-2003	Feb	33	0.8752
	1996	Feb	34	2.84		1996	avg. 2001-2003	Feb	34	4.40093
	1996	Feb	35	2.53		1996	avg. 2001-2003	Feb	35	2.63807
	1996	Feb	36	2.3		1996	avg. 2001-2003	Feb	36	18.5039
	1996	Feb	37	2.03		1996	avg. 2001-2003	Feb	37	4.40093
	1996	Feb	38	2.26		1996	avg. 2001-2003	Feb	38	4.40093
	1996	Feb	39	2.29		1996	avg. 2001-2003	Feb	39	0.8752
	1996	Feb	40	2.17		1996	avg. 2001-2003	Feb	40	0.8752
	1996	Feb	41	2.14		1996	avg. 2001-2003	Feb	41	2.63807
	1996	Feb	42	2.18		1996	avg. 2001-2003	Feb	42	0.8752
	1996	Feb	43	2.31		1996	avg. 2001-2003	Feb	43	6.1638
	1996	Feb	44	3.16		1996	avg. 2001-2003	Feb	44	14.9781
	1996	Feb	45	2.69		1996	avg. 2001-2003	Feb	45	16.741
	1996	Feb	46	2.45		1996	avg. 2001-2003	Feb	46	2.63807
	1996	Feb	47	2.37		1996	avg. 2001-2003	Feb	47	2.63807
	1996	Feb	48	2.47		1996	avg. 2001-2003	Feb	48	4.40093
	1996	Feb	49	2.56		1996	avg. 2001-2003	Feb	49	16.741
	1996	Feb	50	3.28		1996	avg. 2001-2003	Feb	50	27.3182
	1996	Feb	51	2.91		1996	avg. 2001-2003	Feb	51	16.741
	1996	Feb	52	2.69		1996	avg. 2001-2003	Feb	52	9.68954
	1996	Feb	53	2.58		1996	avg. 2001-2003	Feb	53	0.8752
	1996	Feb	54	2.34		1996	avg. 2001-2003	Feb	54	0.8752
	1996	Feb	55	2.4		1996	avg. 2001-2003	Feb	55	7.92667
	1996	Feb	56	2.4		1996	avg. 2001-2003	Feb	56	16.741
	1996	Feb	57	2.55		1996	avg. 2001-2003	Feb	57	14.9781
	1996	Feb	58	2.76		1996	avg. 2001-2003	Feb	58	16.741
	1996	Feb	59	3.03		1996	avg. 2001-2003	Feb	59	16.741
	1996	Mar	60	3.37		1996	avg. 2001-2003	Mar	60	16.741
	1996	Mar	61	2.99		1996	avg. 2001-2003	Mar	61	0.8752
	1996	Mar	62	2.67		1996	avg. 2001-2003	Mar	62	4.40093
	1996	Mar	63	2.46		1996	avg. 2001-2003	Mar	63	4.40093
	1996	Mar	64	2.42		1996	avg. 2001-2003	Mar	64	14.9781
	1996	Mar	65	2.41		1996	avg. 2001-2003	Mar	65	14.9781
	1996	Mar	66	2.47		1996	avg. 2001-2003	Mar	66	9.68954
	1996	Mar	67	2.4		1996	avg. 2001-2003	Mar	67	0.8752
	1996	Mar	68	2.49		1996	avg. 2001-2003	Mar	68	0.8752
	1996	Mar	69	2.66		1996	avg. 2001-2003	Mar	69	0.8752
	1996	Mar	70	2.75		1996	avg. 2001-2003	Mar	70	0.8752
	1996	Mar	71	2.79		1996	avg. 2001-2003	Mar	71	4.40093
	1996	Mar	72	2.5		1996	avg. 2001-2003	Mar	72	0.8752
	1996	Mar	73	2.49		1996	avg. 2001-2003	Mar	73	4.40093
	1996	Mar	74	2.8		1996	avg. 2001-2003	Mar	74	0.8752
	1996	Mar	75	2.73		1996	avg. 2001-2003	Mar	75	0.8752
	1996	Mar	76	3.62		1996	avg. 2001-2003	Mar	76	0.8752
	1996	Mar	77	4.04		1996	avg. 2001-2003	Mar	77	0.8752
	1996	Mar	78	4.58		1996	avg. 2001-2003	Mar	78	0.8752
	1996	Mar	79	6.17		1996	avg. 2001-2003	Mar	79	0.8752
	1996	Mar	80	10.5		1996	avg. 2001-2003	Mar	80	0.8752
	1996	Mar	81	34.4		1996	avg. 2001-2003	Mar	81	0.8752
	1996	Mar	82	24.4		1996	avg. 2001-2003	Mar	82	0.8752
	1996	Mar	83	20.9		1996	avg. 2001-2003	Mar	83	0.8752
	1996	Mar	84	18.4		1996	avg. 2001-2003	Mar	84	0.8752
	1996	Mar	85	18.7		1996	avg. 2001-2003	Mar	85	0.8752
	1996	Mar	86	24.9		1996	avg. 2001-2003	Mar	86	2.63807
	1996	Mar	87	13		1996	avg. 2001-2003	Mar	87	0.8752
	1996	Mar	88	7.86		1996	avg. 2001-2003	Mar	88	0.8752
	1996	Mar	89	6.71		1996	avg. 2001-2003	Mar	89	0.8752
	1996	Mar	90	5.32		1996	avg. 2001-2003	Mar	90	0.8752
	1996	Apr	91	5.16		1996	avg. 2001-2003	Apr	91	0.8752
	1996	Apr	92	5.23		1996	avg. 2001-2003	Apr	92	6.1638
	1996	Apr	93	4.52		1996	avg. 2001-2003	Apr	93	4.40093
	1996	Apr	94	4.14		1996	avg. 2001-2003	Apr	94	0.8752
	1996	Apr	95	4.11		1996	avg. 2001-2003	Apr	95	0.8752
	1996	Apr	96	6.22		1996	avg. 2001-2003	Apr	96	0.8752
	1996	Apr	97	7.67		1996	avg. 2001-2003	Apr	97	0.8752
	1996	Apr	98	8.45		1996	avg. 2001-2003	Apr	98	4.40093
	1996	Apr	99	9.84		1996	avg. 2001-2003	Apr	99	13.2153
	1996	Apr	100	8.47		1996	avg. 2001-2003	Apr	100	18.5039
	1996	Apr	101	8.51		1996	avg. 2001-2003	Apr	101	13.2153
	1996	Apr	102	8.52		1996	avg. 2001-2003	Apr	102	4.40093
	1996	Apr	103	7.39		1996	avg. 2001-2003	Apr	103	0.8752
	1996	Apr	104	7.74		1996	avg. 2001-2003	Apr	104	0.8752
	1996	Apr	105	7.05		1996	avg. 2001-2003	Apr	105	4.40093
	1996	Apr	106	6.12		1996	avg. 2001-2003	Apr	106	7.92667
	1996	Apr	107	6.68		1996	avg. 2001-2003	Apr	107	13.2153
	1996	Apr	108	30.4		1996	avg. 2001-2003	Apr	108	2.63807
	1996	Apr	109	12		1996	avg. 2001-2003	Apr	109	11.4524
	1996	Apr	110	9.72		1996	avg. 2001-2003	Apr	110	4.40093
	1996	Apr	111	8.89		1996	avg. 2001-2003	Apr	111	0.8752
	1996	Apr	112	8.53		1996	avg. 2001-2003	Apr	112	2.63807
	1996	Apr	113	8.05		1996	avg. 2001-2003	Apr	113	14.9781
	1996	Apr	114	7.5		1996	avg. 2001-2003	Apr	114	13.2153
	1996	Apr	115	6.37		1996	avg. 2001-2003	Apr	115	2.63807
	1996	Apr	116	5.69		1996	avg. 2001-2003	Apr	116	2.63807
	1996	Apr	117	5.65		1996	avg. 2001-2003	Apr	117	2.63807
	1996	Apr	118	5.72		1996	avg. 2001-2003	Apr	118	0.8752
	1996	Apr	119	7.28		1996	avg. 2001-2003	Apr	119	0.8752
	1996	Apr	120	15		1996	avg. 2001-2003	Apr	120	0.8752
	1996	May	121	12.1		1996	avg. 2001-2003	May	121	0.8752
	1996	May	122	30.2		1996	avg. 2001-2003	May	122	13.2153
	1996	May	123	16.8		1996	avg. 2001-2003	May	123	0.8752
	1996	May	124	10.7		1996	avg. 2001-2003	May	124	0.8752
	1996	May	125	7.48		1996	avg. 2001-2003	May	125	0.8752
	1996	May	126	6.13		1996	avg. 2001-2003	May	126	2.63807
	1996	May	127	5.48		1996	avg. 2001-2003	May	127	6.1638
	1996	May	128	5.64		1996	avg. 2001-2003	May	128	2.63807
	1996	May	129	26.8		1996	avg. 2001-2003	May	129	0.8752
	1996	May	130	11.5		1996	avg. 2001-2003	May	130	0.8752
	1996	May	131	7.48		1996	avg. 2001-2003	May	131	0.8752
	1996	May	132	8.51		1996	avg. 2001-2003	May	132	0.8752
	1996	May	133	31.5		1996	avg. 2001-2003	May	133	4.40093
	1996	May	134	13.1		1996	avg. 2001-2003	May	134	7.92667
	1996	May	135	8.36		1996	avg. 2001-2003	May	135	2.63807
	1996	May	136	6.83		1996	avg. 2001-2003	May	136	11.4524
	1996	May	137	7.78		1996	avg. 2001-2003	May	137	0.8752
	1996	May	138	6.48		1996	avg. 2001-2003	May	138	0.8752
	1996	May	139	9.09		1996	avg. 2001-2003	May	139	0.8752
	1996	May	140	19.5		1996	avg. 2001-2003	May	140	0.8752
	1996	May	141	10.9		1996	avg. 2001-2003	May	141	9.68954
	1996	May	142	8.01		1996	avg. 2001-2003	May	142	11.4524
	1996	May	143	6.51		1996	avg. 2001-2003	May	143	9.68954
	1996	May	144	5.95		1996	avg. 2001-2003	May	144	0.8752
	1996	May	145	6.35		1996	avg. 2001-2003	May	145	0.8752
	1996	May	146	15.3		1996	avg. 2001-2003	May	146	0.8752
	1996	May	147	17.7		1996	avg. 2001-2003	May	147	2.63807
	1996	May	148	29.5		1996	avg. 2001-2003	May	148	11.4524
	1996	May	149	12.9		1996	avg. 2001-2003	May	149	2.63807
	1996	May	150	7.52		1996	avg. 2001-2003	May	150	0.8752
	1996	May	151	6.05		1996	avg. 2001-2003	May	151	4.40093
	1996	Jun	152	5.35		1996	avg. 2001-2003	Jun	152	0.8752
	1996	Jun	153	8.48		1996	avg. 2001-2003	Jun	153	2.63807
	1996	Jun	154	7.04		1996	avg. 2001-2003	Jun	154	2.63807
	1996	Jun	155	5.49		1996	avg. 2001-2003	Jun	155	13.2153
	1996	Jun	156	4.86		1996	avg. 2001-2003	Jun	156	13.2153
	1996	Jun	157	4.27		1996	avg. 2001-2003	Jun	157	13.2153
	1996	Jun	158	3.87		1996	avg. 2001-2003	Jun	158	2.63807
	1996	Jun	159	7.18		1996	avg. 2001-2003	Jun	159	0.8752
	1996	Jun	160	14.5		1996	avg. 2001-2003	Jun	160	0.8752
	1996	Jun	161	8.64		1996	avg. 2001-2003	Jun	161	7.92667
	1996	Jun	162	5.76		1996	avg. 2001-2003	Jun	162	13.2153
	1996	Jun	163	4.44		1996	avg. 2001-2003	Jun	163	14.9781
	1996	Jun	164	4.97		1996	avg. 2001-2003	Jun	164	13.2153
	1996	Jun	165	3.81		1996	avg. 2001-2003	Jun	165	4.40093
	1996	Jun	166	3.25		1996	avg. 2001-2003	Jun	166	0.8752
	1996	Jun	167	2.92		1996	avg. 2001-2003	Jun	167	7.92667
	1996	Jun	168	2.71		1996	avg. 2001-2003	Jun	168	11.4524
	1996	Jun	169	2.55		1996	avg. 2001-2003	Jun	169	14.9781
	1996	Jun	170	2.44		1996	avg. 2001-2003	Jun	170	11.4524
	1996	Jun	171	2.62		1996	avg. 2001-2003	Jun	171	11.4524
	1996	Jun	172	3.32		1996	avg. 2001-2003	Jun	172	2.63807
	1996	Jun	173	30.2		1996	avg. 2001-2003	Jun	173	0.8752
	1996	Jun	174	17		1996	avg. 2001-2003	Jun	174	2.63807
	1996	Jun	175	8.61		1996	avg. 2001-2003	Jun	175	7.92667
	1996	Jun	176	5.13		1996	avg. 2001-2003	Jun	176	14.9781
	1996	Jun	177	4.39		1996	avg. 2001-2003	Jun	177	16.741
	1996	Jun	178	3.28		1996	avg. 2001-2003	Jun	178	14.9781
	1996	Jun	179	3.18		1996	avg. 2001-2003	Jun	179	9.68954
	1996	Jun	180	2.91		1996	avg. 2001-2003	Jun	180	2.63807
	1996	Jun	181	2.6		1996	avg. 2001-2003	Jun	181	9.68954
	1996	Jul	182	2.74		1996	avg. 2001-2003	Jul	182	14.9781
	1996	Jul	183	2.94		1996	avg. 2001-2003	Jul	183	14.9781
	1996	Jul	184	3.57		1996	avg. 2001-2003	Jul	184	16.741
	1996	Jul	185	2.59		1996	avg. 2001-2003	Jul	185	11.4524
	1996	Jul	186	10.9		1996	avg. 2001-2003	Jul	186	11.4524
	1996	Jul	187	40.7		1996	avg. 2001-2003	Jul	187	4.40093
	1996	Jul	188	19.6		1996	avg. 2001-2003	Jul	188	2.63807
	1996	Jul	189	103		1996	avg. 2001-2003	Jul	189	6.1638
	1996	Jul	190	38.9		1996	avg. 2001-2003	Jul	190	14.9781
	1996	Jul	191	19.2		1996	avg. 2001-2003	Jul	191	13.2153
	1996	Jul	192	17.2		1996	avg. 2001-2003	Jul	192	9.68954
	1996	Jul	193	11.5		1996	avg. 2001-2003	Jul	193	2.63807
	1996	Jul	194	8.99		1996	avg. 2001-2003	Jul	194	2.63807
	1996	Jul	195	7.59		1996	avg. 2001-2003	Jul	195	2.63807
	1996	Jul	196	6.85		1996	avg. 2001-2003	Jul	196	16.741
	1996	Jul	197	6.26		1996	avg. 2001-2003	Jul	197	18.5039
	1996	Jul	198	5.86		1996	avg. 2001-2003	Jul	198	14.9781
	1996	Jul	199	5.48		1996	avg. 2001-2003	Jul	199	6.1638
	1996	Jul	200	5.1		1996	avg. 2001-2003	Jul	200	2.63807
	1996	Jul	201	4.74		1996	avg. 2001-2003	Jul	201	0.8752
	1996	Jul	202	4.4		1996	avg. 2001-2003	Jul	202	9.68954
	1996	Jul	203	4.11		1996	avg. 2001-2003	Jul	203	14.9781
	1996	Jul	204	4		1996	avg. 2001-2003	Jul	204	16.741
	1996	Jul	205	5.28		1996	avg. 2001-2003	Jul	205	14.9781
	1996	Jul	206	3.95		1996	avg. 2001-2003	Jul	206	9.68954
	1996	Jul	207	3.62		1996	avg. 2001-2003	Jul	207	4.40093
	1996	Jul	208	3.54		1996	avg. 2001-2003	Jul	208	0.8752
	1996	Jul	209	4.93		1996	avg. 2001-2003	Jul	209	2.63807
	1996	Jul	210	5.61		1996	avg. 2001-2003	Jul	210	0.8752
	1996	Jul	211	4.1		1996	avg. 2001-2003	Jul	211	4.40093
	1996	Jul	212	3.52		1996	avg. 2001-2003	Jul	212	11.4524
	1996	Aug	213	3.2		1996	avg. 2001-2003	Aug	213	0.8752
	1996	Aug	214	4.42		1996	avg. 2001-2003	Aug	214	0.8752
	1996	Aug	215	14.2		1996	avg. 2001-2003	Aug	215	0.8752
	1996	Aug	216	5.59		1996	avg. 2001-2003	Aug	216	0.8752
	1996	Aug	217	7.53		1996	avg. 2001-2003	Aug	217	6.1638
	1996	Aug	218	10.5		1996	avg. 2001-2003	Aug	218	16.741
	1996	Aug	219	9.99		1996	avg. 2001-2003	Aug	219	14.9781
	1996	Aug	220	9.84		1996	avg. 2001-2003	Aug	220	9.68954
	1996	Aug	221	6.18		1996	avg. 2001-2003	Aug	221	2.63807
	1996	Aug	222	5.58		1996	avg. 2001-2003	Aug	222	2.63807
	1996	Aug	223	27.7		1996	avg. 2001-2003	Aug	223	7.92667
	1996	Aug	224	23.8		1996	avg. 2001-2003	Aug	224	9.68954
	1996	Aug	225	16.3		1996	avg. 2001-2003	Aug	225	13.2153
	1996	Aug	226	14		1996	avg. 2001-2003	Aug	226	7.92667
	1996	Aug	227	9.08		1996	avg. 2001-2003	Aug	227	9.68954
	1996	Aug	228	6.72		1996	avg. 2001-2003	Aug	228	6.1638
	1996	Aug	229	5.42		1996	avg. 2001-2003	Aug	229	2.63807
	1996	Aug	230	4.72		1996	avg. 2001-2003	Aug	230	4.40093
	1996	Aug	231	4.24		1996	avg. 2001-2003	Aug	231	2.63807
	1996	Aug	232	4.4		1996	avg. 2001-2003	Aug	232	9.68954
	1996	Aug	233	8.52		1996	avg. 2001-2003	Aug	233	13.2153
	1996	Aug	234	8.47		1996	avg. 2001-2003	Aug	234	13.2153
	1996	Aug	235	5.93		1996	avg. 2001-2003	Aug	235	6.1638
	1996	Aug	236	6.26		1996	avg. 2001-2003	Aug	236	4.40093
	1996	Aug	237	7.46		1996	avg. 2001-2003	Aug	237	2.63807
	1996	Aug	238	6.22		1996	avg. 2001-2003	Aug	238	6.1638
	1996	Aug	239	5.39		1996	avg. 2001-2003	Aug	239	14.9781
	1996	Aug	240	22.8		1996	avg. 2001-2003	Aug	240	14.9781
	1996	Aug	241	9.63		1996	avg. 2001-2003	Aug	241	14.9781
	1996	Aug	242	6.54		1996	avg. 2001-2003	Aug	242	7.92667
	1996	Aug	243	5.36		1996	avg. 2001-2003	Aug	243	0.8752
	1996	Sep	244	4.78		1996	avg. 2001-2003	Sep	244	2.63807
	1996	Sep	245	6.32		1996	avg. 2001-2003	Sep	245	6.1638
	1996	Sep	246	4.9		1996	avg. 2001-2003	Sep	246	16.741
	1996	Sep	247	4.14		1996	avg. 2001-2003	Sep	247	4.40093
	1996	Sep	248	3.81		1996	avg. 2001-2003	Sep	248	13.2153
	1996	Sep	249	3.49		1996	avg. 2001-2003	Sep	249	7.92667
	1996	Sep	250	3.31		1996	avg. 2001-2003	Sep	250	2.63807
	1996	Sep	251	3.22		1996	avg. 2001-2003	Sep	251	0.8752
	1996	Sep	252	3.14		1996	avg. 2001-2003	Sep	252	6.1638
	1996	Sep	253	3.06		1996	avg. 2001-2003	Sep	253	14.9781
	1996	Sep	254	2.96		1996	avg. 2001-2003	Sep	254	14.9781
	1996	Sep	255	2.91		1996	avg. 2001-2003	Sep	255	16.741
	1996	Sep	256	3.26		1996	avg. 2001-2003	Sep	256	7.92667
	1996	Sep	257	3.87		1996	avg. 2001-2003	Sep	257	2.63807
	1996	Sep	258	3.32		1996	avg. 2001-2003	Sep	258	2.63807
	1996	Sep	259	2.97		1996	avg. 2001-2003	Sep	259	2.63807
	1996	Sep	260	2.85		1996	avg. 2001-2003	Sep	260	13.2153
	1996	Sep	261	2.81		1996	avg. 2001-2003	Sep	261	14.9781
	1996	Sep	262	3.38		1996	avg. 2001-2003	Sep	262	18.5039
	1996	Sep	263	3.5		1996	avg. 2001-2003	Sep	263	9.68954
	1996	Sep	264	3.33		1996	avg. 2001-2003	Sep	264	2.63807
	1996	Sep	265	6.28		1996	avg. 2001-2003	Sep	265	7.92667
	1996	Sep	266	33.7		1996	avg. 2001-2003	Sep	266	16.741
	1996	Sep	267	13.2		1996	avg. 2001-2003	Sep	267	25.5553
	1996	Sep	268	7.76		1996	avg. 2001-2003	Sep	268	25.5553
	1996	Sep	269	5.45		1996	avg. 2001-2003	Sep	269	22.0296
	1996	Sep	270	4.18		1996	avg. 2001-2003	Sep	270	14.9781
	1996	Sep	271	9.3		1996	avg. 2001-2003	Sep	271	0.8752
	1996	Sep	272	6.36		1996	avg. 2001-2003	Sep	272	4.40093
	1996	Sep	273	4.46		1996	avg. 2001-2003	Sep	273	14.9781
	1996	Oct	274	3.92		1996	avg. 2001-2003	Oct	274	25.5553
	1996	Oct	275	11.9		1996	avg. 2001-2003	Oct	275	20.2667
	1996	Oct	276	6.96		1996	avg. 2001-2003	Oct	276	7.92667
	1996	Oct	277	4.83		1996	avg. 2001-2003	Oct	277	7.92667
	1996	Oct	278	4.88		1996	avg. 2001-2003	Oct	278	0.8752
	1996	Oct	279	5.62		1996	avg. 2001-2003	Oct	279	0.8752
	1996	Oct	280	4.83		1996	avg. 2001-2003	Oct	280	0.8752
	1996	Oct	281	4.03		1996	avg. 2001-2003	Oct	281	13.2153
	1996	Oct	282	3.78		1996	avg. 2001-2003	Oct	282	6.1638
	1996	Oct	283	5.57		1996	avg. 2001-2003	Oct	283	13.2153
	1996	Oct	284	5		1996	avg. 2001-2003	Oct	284	0.8752
	1996	Oct	285	3.77		1996	avg. 2001-2003	Oct	285	0.8752
	1996	Oct	286	3.4		1996	avg. 2001-2003	Oct	286	0.8752
	1996	Oct	287	3.19		1996	avg. 2001-2003	Oct	287	6.1638
	1996	Oct	288	3.01		1996	avg. 2001-2003	Oct	288	20.2667
	1996	Oct	289	49.8		1996	avg. 2001-2003	Oct	289	16.741
	1996	Oct	290	33.5		1996	avg. 2001-2003	Oct	290	13.3358
	1996	Oct	291	17.1		1996	avg. 2001-2003	Oct	291	4.40093
	1996	Oct	292	19.8		1996	avg. 2001-2003	Oct	292	2.63807
	1996	Oct	293	15.5		1996	avg. 2001-2003	Oct	293	4.40093
	1996	Oct	294	11.1		1996	avg. 2001-2003	Oct	294	14.9781
	1996	Oct	295	12.4		1996	avg. 2001-2003	Oct	295	20.2667
	1996	Oct	296	8.21		1996	avg. 2001-2003	Oct	296	22.0296
	1996	Oct	297	6.61		1996	avg. 2001-2003	Oct	297	18.5039
	1996	Oct	298	5.86		1996	avg. 2001-2003	Oct	298	13.2153
	1996	Oct	299	8.67		1996	avg. 2001-2003	Oct	299	0.8752
	1996	Oct	300	6.61		1996	avg. 2001-2003	Oct	300	13.2153
	1996	Oct	301	5.48		1996	avg. 2001-2003	Oct	301	18.5039
	1996	Oct	302	9.67		1996	avg. 2001-2003	Oct	302	25.5553
	1996	Oct	303	18.7		1996	avg. 2001-2003	Oct	303	25.5553
	1996	Oct	304	8.85		1996	avg. 2001-2003	Oct	304	11.4524
	1996	Nov	305	7.57		1996	avg. 2001-2003	Nov	305	0.8752
	1996	Nov	306	6.78		1996	avg. 2001-2003	Nov	306	2.63807
	1996	Nov	307	5.76		1996	avg. 2001-2003	Nov	307	4.40093
	1996	Nov	308	5.13		1996	avg. 2001-2003	Nov	308	4.40093
	1996	Nov	309	8.49		1996	avg. 2001-2003	Nov	309	22.0296
	1996	Nov	310	7.28		1996	avg. 2001-2003	Nov	310	14.9781
	1996	Nov	311	9.84		1996	avg. 2001-2003	Nov	311	23.7925
	1996	Nov	312	18.9		1996	avg. 2001-2003	Nov	312	7.92667
	1996	Nov	313	8.91		1996	avg. 2001-2003	Nov	313	4.40093
	1996	Nov	314	6.89		1996	avg. 2001-2003	Nov	314	2.63807
	1996	Nov	315	6.08		1996	avg. 2001-2003	Nov	315	4.40093
	1996	Nov	316	5.21		1996	avg. 2001-2003	Nov	316	18.5039
	1996	Nov	317	21.1		1996	avg. 2001-2003	Nov	317	25.5553
	1996	Nov	318	18.1		1996	avg. 2001-2003	Nov	318	23.7925
	1996	Nov	319	10		1996	avg. 2001-2003	Nov	319	11.4524
	1996	Nov	320	7.77		1996	avg. 2001-2003	Nov	320	7.92667
	1996	Nov	321	7.09		1996	avg. 2001-2003	Nov	321	7.92667
	1996	Nov	322	6.63		1996	avg. 2001-2003	Nov	322	7.92667
	1996	Nov	323	6.32		1996	avg. 2001-2003	Nov	323	18.5039
	1996	Nov	324	8.28		1996	avg. 2001-2003	Nov	324	22.0296
	1996	Nov	325	7.69		1996	avg. 2001-2003	Nov	325	20.2667
	1996	Nov	326	6.61		1996	avg. 2001-2003	Nov	326	7.92667
	1996	Nov	327	6.03		1996	avg. 2001-2003	Nov	327	6.1638
	1996	Nov	328	5.79		1996	avg. 2001-2003	Nov	328	4.40093
	1996	Nov	329	5.86		1996	avg. 2001-2003	Nov	329	4.40093
	1996	Nov	330	14.4		1996	avg. 2001-2003	Nov	330	23.7925
	1996	Nov	331	10.1		1996	avg. 2001-2003	Nov	331	22.0296
	1996	Nov	332	9.38		1996	avg. 2001-2003	Nov	332	25.5553
	1996	Nov	333	8.38		1996	avg. 2001-2003	Nov	333	9.68954
	1996	Nov	334	33.8		1996	avg. 2001-2003	Nov	334	2.63807
	1996	Dec	335	15.7		1996	avg. 2001-2003	Dec	335	0.8752
	1996	Dec	336	16.8		1996	avg. 2001-2003	Dec	336	4.40093
	1996	Dec	337	14.1		1996	avg. 2001-2003	Dec	337	25.5553
	1996	Dec	338	10.9		1996	avg. 2001-2003	Dec	338	23.7925
	1996	Dec	339	9.47		1996	avg. 2001-2003	Dec	339	23.7925
	1996	Dec	340	8.5		1996	avg. 2001-2003	Dec	340	4.40093
	1996	Dec	341	8.3		1996	avg. 2001-2003	Dec	341	4.40093
	1996	Dec	342	8.26		1996	avg. 2001-2003	Dec	342	4.40093
	1996	Dec	343	7.59		1996	avg. 2001-2003	Dec	343	16.741
	1996	Dec	344	7.4		1996	avg. 2001-2003	Dec	344	27.3182
	1996	Dec	345	7.21		1996	avg. 2001-2003	Dec	345	27.3182
	1996	Dec	346	6.65		1996	avg. 2001-2003	Dec	346	29.0811
	1996	Dec	347	8.98		1996	avg. 2001-2003	Dec	347	25.5553
	1996	Dec	348	23.4		1996	avg. 2001-2003	Dec	348	22.0296
	1996	Dec	349	15		1996	avg. 2001-2003	Dec	349	7.92667
	1996	Dec	350	9.94		1996	avg. 2001-2003	Dec	350	16.741
	1996	Dec	351	8.26		1996	avg. 2001-2003	Dec	351	27.3182
	1996	Dec	352	7.6		1996	avg. 2001-2003	Dec	352	32.6068
	1996	Dec	353	10.4		1996	avg. 2001-2003	Dec	353	25.5553
	1996	Dec	354	25.7		1996	avg. 2001-2003	Dec	354	25.5553
	1996	Dec	355	14.8		1996	avg. 2001-2003	Dec	355	6.1638
	1996	Dec	356	11.2		1996	avg. 2001-2003	Dec	356	4.40093
	1996	Dec	357	14.9		1996	avg. 2001-2003	Dec	357	0.8752
	1996	Dec	358	23.8		1996	avg. 2001-2003	Dec	358	0.8752
	1996	Dec	359	12.8		1996	avg. 2001-2003	Dec	359	0.8752
	1996	Dec	360	8.61		1996	avg. 2001-2003	Dec	360	0.8752
	1996	Dec	361	7.06		1996	avg. 2001-2003	Dec	361	2.63807
	1996	Dec	362	7.11		1996	avg. 2001-2003	Dec	362	0.8752
	1996	Dec	363	5.73		1996	avg. 2001-2003	Dec	363	0.8752
	1996	Dec	364	5.45		1996	avg. 2001-2003	Dec	364	0.8752
	1996	Dec	365	5.64		1996	avg. 2001-2003	Dec	365	0.8752
	1997	Jan	1	5.52		1997	avg. 2001-2003	Jan	1	0.8473
	1997	Jan	2	5.44		1997	avg. 2001-2003	Jan	2	2.61017
	1997	Jan	3	4.82		1997	avg. 2001-2003	Jan	3	0.8473
	1997	Jan	4	4.56		1997	avg. 2001-2003	Jan	4	0.8473
	1997	Jan	5	4.26		1997	avg. 2001-2003	Jan	5	0.8473
	1997	Jan	6	4.04		1997	avg. 2001-2003	Jan	6	0.8473
	1997	Jan	7	3.86		1997	avg. 2001-2003	Jan	7	27.2903
	1997	Jan	8	3.69		1997	avg. 2001-2003	Jan	8	27.2903
	1997	Jan	9	3.72		1997	avg. 2001-2003	Jan	9	25.5274
	1997	Jan	10	3.79		1997	avg. 2001-2003	Jan	10	23.7646
	1997	Jan	11	3.5		1997	avg. 2001-2003	Jan	11	16.7131
	1997	Jan	12	3.33		1997	avg. 2001-2003	Jan	12	6.1359
	1997	Jan	13	3.14		1997	avg. 2001-2003	Jan	13	14.9502
	1997	Jan	14	2.96		1997	avg. 2001-2003	Jan	14	11.4245
	1997	Jan	15	3.1		1997	avg. 2001-2003	Jan	15	13.1874
	1997	Jan	16	3.15		1997	avg. 2001-2003	Jan	16	7.89877
	1997	Jan	17	3.15		1997	avg. 2001-2003	Jan	17	16.7131
	1997	Jan	18	3.25		1997	avg. 2001-2003	Jan	18	6.1359
	1997	Jan	19	3.72		1997	avg. 2001-2003	Jan	19	0.8473
	1997	Jan	20	6.6		1997	avg. 2001-2003	Jan	20	0.8473
	1997	Jan	21	26.8		1997	avg. 2001-2003	Jan	21	4.37303
	1997	Jan	22	15.8		1997	avg. 2001-2003	Jan	22	9.66164
	1997	Jan	23	15.1		1997	avg. 2001-2003	Jan	23	9.66164
	1997	Jan	24	12.9		1997	avg. 2001-2003	Jan	24	0.8473
	1997	Jan	25	9.86		1997	avg. 2001-2003	Jan	25	0.8473
	1997	Jan	26	7.75		1997	avg. 2001-2003	Jan	26	0.8473
	1997	Jan	27	6.64		1997	avg. 2001-2003	Jan	27	0.8473
	1997	Jan	28	6.02		1997	avg. 2001-2003	Jan	28	0.8473
	1997	Jan	29	5.49		1997	avg. 2001-2003	Jan	29	4.37303
	1997	Jan	30	4.88		1997	avg. 2001-2003	Jan	30	7.89877
	1997	Jan	31	4.34		1997	avg. 2001-2003	Jan	31	7.89877
	1997	Feb	32	3.98		1997	avg. 2001-2003	Feb	32	0.8473
	1997	Feb	33	3.67		1997	avg. 2001-2003	Feb	33	0.8473
	1997	Feb	34	3.55		1997	avg. 2001-2003	Feb	34	0.8473
	1997	Feb	35	3.38		1997	avg. 2001-2003	Feb	35	2.61017
	1997	Feb	36	4.39		1997	avg. 2001-2003	Feb	36	16.7131
	1997	Feb	37	5.56		1997	avg. 2001-2003	Feb	37	4.37303
	1997	Feb	38	3.97		1997	avg. 2001-2003	Feb	38	2.61017
	1997	Feb	39	3.73		1997	avg. 2001-2003	Feb	39	0.8473
	1997	Feb	40	3.59		1997	avg. 2001-2003	Feb	40	0.8473
	1997	Feb	41	3.56		1997	avg. 2001-2003	Feb	41	0.8473
	1997	Feb	42	4.62		1997	avg. 2001-2003	Feb	42	0.8473
	1997	Feb	43	9.68		1997	avg. 2001-2003	Feb	43	4.37303
	1997	Feb	44	11.2		1997	avg. 2001-2003	Feb	44	9.66164
	1997	Feb	45	10.3		1997	avg. 2001-2003	Feb	45	14.9502
	1997	Feb	46	24.4		1997	avg. 2001-2003	Feb	46	0.8473
	1997	Feb	47	11.3		1997	avg. 2001-2003	Feb	47	2.61017
	1997	Feb	48	7.7		1997	avg. 2001-2003	Feb	48	2.61017
	1997	Feb	49	6.72		1997	avg. 2001-2003	Feb	49	14.9502
	1997	Feb	50	9.13		1997	avg. 2001-2003	Feb	50	25.5274
	1997	Feb	51	7.75		1997	avg. 2001-2003	Feb	51	14.9502
	1997	Feb	52	7.15		1997	avg. 2001-2003	Feb	52	6.1359
	1997	Feb	53	6.24		1997	avg. 2001-2003	Feb	53	0.8473
	1997	Feb	54	6.03		1997	avg. 2001-2003	Feb	54	0.8473
	1997	Feb	55	5.88		1997	avg. 2001-2003	Feb	55	6.1359
	1997	Feb	56	15.3		1997	avg. 2001-2003	Feb	56	9.66164
	1997	Feb	57	53		1997	avg. 2001-2003	Feb	57	14.9502
	1997	Feb	58	27.2		1997	avg. 2001-2003	Feb	58	16.7131
	1997	Feb	59	14.4		1997	avg. 2001-2003	Feb	59	16.7131
	1997	Mar	60	12.3		1997	avg. 2001-2003	Mar	60	16.7131
	1997	Mar	61	12.1		1997	avg. 2001-2003	Mar	61	0.8473
	1997	Mar	62	11.4		1997	avg. 2001-2003	Mar	62	4.37303
	1997	Mar	63	11.5		1997	avg. 2001-2003	Mar	63	0.8473
	1997	Mar	64	12.1		1997	avg. 2001-2003	Mar	64	14.9502
	1997	Mar	65	10.4		1997	avg. 2001-2003	Mar	65	13.1874
	1997	Mar	66	7.65		1997	avg. 2001-2003	Mar	66	6.1359
	1997	Mar	67	6.96		1997	avg. 2001-2003	Mar	67	0.8473
	1997	Mar	68	6.66		1997	avg. 2001-2003	Mar	68	0.8473
	1997	Mar	69	6		1997	avg. 2001-2003	Mar	69	0.8473
	1997	Mar	70	6.47		1997	avg. 2001-2003	Mar	70	0.8473
	1997	Mar	71	6.87		1997	avg. 2001-2003	Mar	71	0.8473
	1997	Mar	72	6.85		1997	avg. 2001-2003	Mar	72	0.8473
	1997	Mar	73	6.1		1997	avg. 2001-2003	Mar	73	2.61017
	1997	Mar	74	6.17		1997	avg. 2001-2003	Mar	74	0.8473
	1997	Mar	75	5.51		1997	avg. 2001-2003	Mar	75	0.8473
	1997	Mar	76	5.79		1997	avg. 2001-2003	Mar	76	0.8473
	1997	Mar	77	5.92		1997	avg. 2001-2003	Mar	77	0.8473
	1997	Mar	78	7.29		1997	avg. 2001-2003	Mar	78	0.8473
	1997	Mar	79	5.87		1997	avg. 2001-2003	Mar	79	0.8473
	1997	Mar	80	4.51		1997	avg. 2001-2003	Mar	80	0.8473
	1997	Mar	81	4.52		1997	avg. 2001-2003	Mar	81	0.8473
	1997	Mar	82	4.4		1997	avg. 2001-2003	Mar	82	0.8473
	1997	Mar	83	5.07		1997	avg. 2001-2003	Mar	83	0.8473
	1997	Mar	84	5.01		1997	avg. 2001-2003	Mar	84	0.8473
	1997	Mar	85	4.37		1997	avg. 2001-2003	Mar	85	0.8473
	1997	Mar	86	4.47		1997	avg. 2001-2003	Mar	86	0.8473
	1997	Mar	87	10.1		1997	avg. 2001-2003	Mar	87	0.8473
	1997	Mar	88	9.63		1997	avg. 2001-2003	Mar	88	0.8473
	1997	Mar	89	5.95		1997	avg. 2001-2003	Mar	89	0.8473
	1997	Mar	90	4.67		1997	avg. 2001-2003	Mar	90	0.8473
	1997	Apr	91	4.39		1997	avg. 2001-2003	Apr	91	0.8473
	1997	Apr	92	4.76		1997	avg. 2001-2003	Apr	92	2.61017
	1997	Apr	93	5.27		1997	avg. 2001-2003	Apr	93	2.61017
	1997	Apr	94	5.62		1997	avg. 2001-2003	Apr	94	0.8473
	1997	Apr	95	4.41		1997	avg. 2001-2003	Apr	95	0.8473
	1997	Apr	96	4.1		1997	avg. 2001-2003	Apr	96	0.8473
	1997	Apr	97	4.34		1997	avg. 2001-2003	Apr	97	0.8473
	1997	Apr	98	4.17		1997	avg. 2001-2003	Apr	98	2.61017
	1997	Apr	99	4.39		1997	avg. 2001-2003	Apr	99	7.89877
	1997	Apr	100	4.66		1997	avg. 2001-2003	Apr	100	17.5408
	1997	Apr	101	4.97		1997	avg. 2001-2003	Apr	101	11.4245
	1997	Apr	102	6.16		1997	avg. 2001-2003	Apr	102	2.61017
	1997	Apr	103	4.74		1997	avg. 2001-2003	Apr	103	0.8473
	1997	Apr	104	4.18		1997	avg. 2001-2003	Apr	104	0.8473
	1997	Apr	105	4.06		1997	avg. 2001-2003	Apr	105	4.37303
	1997	Apr	106	3.86		1997	avg. 2001-2003	Apr	106	6.1359
	1997	Apr	107	3.56		1997	avg. 2001-2003	Apr	107	11.4245
	1997	Apr	108	2.96		1997	avg. 2001-2003	Apr	108	2.61017
	1997	Apr	109	2.82		1997	avg. 2001-2003	Apr	109	11.4245
	1997	Apr	110	3.22		1997	avg. 2001-2003	Apr	110	2.61017
	1997	Apr	111	2.85		1997	avg. 2001-2003	Apr	111	0.8473
	1997	Apr	112	2.66		1997	avg. 2001-2003	Apr	112	2.61017
	1997	Apr	113	2.54		1997	avg. 2001-2003	Apr	113	13.1874
	1997	Apr	114	2.54		1997	avg. 2001-2003	Apr	114	13.1874
	1997	Apr	115	2.48		1997	avg. 2001-2003	Apr	115	2.61017
	1997	Apr	116	7.53		1997	avg. 2001-2003	Apr	116	2.61017
	1997	Apr	117	20.9		1997	avg. 2001-2003	Apr	117	2.61017
	1997	Apr	118	14.3		1997	avg. 2001-2003	Apr	118	0.8473
	1997	Apr	119	16.5		1997	avg. 2001-2003	Apr	119	0.8473
	1997	Apr	120	21.6		1997	avg. 2001-2003	Apr	120	0.8473
	1997	May	121	10.8		1997	avg. 2001-2003	May	121	0.8473
	1997	May	122	6.83		1997	avg. 2001-2003	May	122	13.1874
	1997	May	123	5.36		1997	avg. 2001-2003	May	123	0.8473
	1997	May	124	5.18		1997	avg. 2001-2003	May	124	0.8473
	1997	May	125	5.98		1997	avg. 2001-2003	May	125	0.8473
	1997	May	126	8.71		1997	avg. 2001-2003	May	126	2.61017
	1997	May	127	9.37		1997	avg. 2001-2003	May	127	6.1359
	1997	May	128	9.37		1997	avg. 2001-2003	May	128	0.8473
	1997	May	129	13.7		1997	avg. 2001-2003	May	129	0.8473
	1997	May	130	41		1997	avg. 2001-2003	May	130	0.8473
	1997	May	131	17		1997	avg. 2001-2003	May	131	0.8473
	1997	May	132	11		1997	avg. 2001-2003	May	132	0.8473
	1997	May	133	8.08		1997	avg. 2001-2003	May	133	2.61017
	1997	May	134	6.6		1997	avg. 2001-2003	May	134	4.37303
	1997	May	135	6.17		1997	avg. 2001-2003	May	135	2.61017
	1997	May	136	5.96		1997	avg. 2001-2003	May	136	7.89877
	1997	May	137	5.41		1997	avg. 2001-2003	May	137	0.8473
	1997	May	138	6.89		1997	avg. 2001-2003	May	138	0.8473
	1997	May	139	6.65		1997	avg. 2001-2003	May	139	0.8473
	1997	May	140	5.32		1997	avg. 2001-2003	May	140	0.8473
	1997	May	141	5.45		1997	avg. 2001-2003	May	141	7.89877
	1997	May	142	5.23		1997	avg. 2001-2003	May	142	9.66164
	1997	May	143	4.8		1997	avg. 2001-2003	May	143	7.89877
	1997	May	144	3.95		1997	avg. 2001-2003	May	144	0.8473
	1997	May	145	3.63		1997	avg. 2001-2003	May	145	0.8473
	1997	May	146	3.46		1997	avg. 2001-2003	May	146	0.8473
	1997	May	147	3.33		1997	avg. 2001-2003	May	147	2.61017
	1997	May	148	3.17		1997	avg. 2001-2003	May	148	11.4245
	1997	May	149	2.99		1997	avg. 2001-2003	May	149	2.61017
	1997	May	150	2.84		1997	avg. 2001-2003	May	150	0.8473
	1997	May	151	2.77		1997	avg. 2001-2003	May	151	4.37303
	1997	Jun	152	3.07		1997	avg. 2001-2003	Jun	152	0.8473
	1997	Jun	153	3.07		1997	avg. 2001-2003	Jun	153	2.61017
	1997	Jun	154	2.97		1997	avg. 2001-2003	Jun	154	2.61017
	1997	Jun	155	4.05		1997	avg. 2001-2003	Jun	155	13.1874
	1997	Jun	156	2.85		1997	avg. 2001-2003	Jun	156	13.1874
	1997	Jun	157	2.62		1997	avg. 2001-2003	Jun	157	13.1874
	1997	Jun	158	2.46		1997	avg. 2001-2003	Jun	158	2.61017
	1997	Jun	159	18.6		1997	avg. 2001-2003	Jun	159	0.8473
	1997	Jun	160	7.3		1997	avg. 2001-2003	Jun	160	0.8473
	1997	Jun	161	3.98		1997	avg. 2001-2003	Jun	161	7.89877
	1997	Jun	162	3		1997	avg. 2001-2003	Jun	162	13.1874
	1997	Jun	163	3.29		1997	avg. 2001-2003	Jun	163	13.1874
	1997	Jun	164	10.4		1997	avg. 2001-2003	Jun	164	13.1874
	1997	Jun	165	10.6		1997	avg. 2001-2003	Jun	165	2.61017
	1997	Jun	166	8.13		1997	avg. 2001-2003	Jun	166	0.8473
	1997	Jun	167	4.46		1997	avg. 2001-2003	Jun	167	7.89877
	1997	Jun	168	4.1		1997	avg. 2001-2003	Jun	168	11.4245
	1997	Jun	169	3.27		1997	avg. 2001-2003	Jun	169	14.9502
	1997	Jun	170	3.14		1997	avg. 2001-2003	Jun	170	9.66164
	1997	Jun	171	11.3		1997	avg. 2001-2003	Jun	171	11.4245
	1997	Jun	172	9.62		1997	avg. 2001-2003	Jun	172	2.61017
	1997	Jun	173	50.3		1997	avg. 2001-2003	Jun	173	0.8473
	1997	Jun	174	17.1		1997	avg. 2001-2003	Jun	174	2.61017
	1997	Jun	175	14.7		1997	avg. 2001-2003	Jun	175	7.89877
	1997	Jun	176	17.9		1997	avg. 2001-2003	Jun	176	14.9502
	1997	Jun	177	10.3		1997	avg. 2001-2003	Jun	177	16.7131
	1997	Jun	178	7.59		1997	avg. 2001-2003	Jun	178	13.1874
	1997	Jun	179	5.9		1997	avg. 2001-2003	Jun	179	7.89877
	1997	Jun	180	5.34		1997	avg. 2001-2003	Jun	180	2.61017
	1997	Jun	181	6.54		1997	avg. 2001-2003	Jun	181	9.66164
	1997	Jul	182	5.57		1997	avg. 2001-2003	Jul	182	14.9502
	1997	Jul	183	4.7		1997	avg. 2001-2003	Jul	183	11.4245
	1997	Jul	184	4.5		1997	avg. 2001-2003	Jul	184	14.9502
	1997	Jul	185	10.5		1997	avg. 2001-2003	Jul	185	7.89877
	1997	Jul	186	34.1		1997	avg. 2001-2003	Jul	186	9.66164
	1997	Jul	187	39.4		1997	avg. 2001-2003	Jul	187	2.61017
	1997	Jul	188	23.5		1997	avg. 2001-2003	Jul	188	2.61017
	1997	Jul	189	11.8		1997	avg. 2001-2003	Jul	189	6.1359
	1997	Jul	190	8.14		1997	avg. 2001-2003	Jul	190	14.9502
	1997	Jul	191	7.01		1997	avg. 2001-2003	Jul	191	13.1874
	1997	Jul	192	8.16		1997	avg. 2001-2003	Jul	192	9.66164
	1997	Jul	193	8.19		1997	avg. 2001-2003	Jul	193	2.61017
	1997	Jul	194	5.6		1997	avg. 2001-2003	Jul	194	0.8473
	1997	Jul	195	8.35		1997	avg. 2001-2003	Jul	195	2.61017
	1997	Jul	196	13.9		1997	avg. 2001-2003	Jul	196	16.7131
	1997	Jul	197	6.72		1997	avg. 2001-2003	Jul	197	18.476
	1997	Jul	198	5.4		1997	avg. 2001-2003	Jul	198	14.9502
	1997	Jul	199	28.1		1997	avg. 2001-2003	Jul	199	6.1359
	1997	Jul	200	32		1997	avg. 2001-2003	Jul	200	2.61017
	1997	Jul	201	15.2		1997	avg. 2001-2003	Jul	201	0.8473
	1997	Jul	202	9.45		1997	avg. 2001-2003	Jul	202	7.89877
	1997	Jul	203	6.93		1997	avg. 2001-2003	Jul	203	14.9502
	1997	Jul	204	7.38		1997	avg. 2001-2003	Jul	204	16.7131
	1997	Jul	205	8.75		1997	avg. 2001-2003	Jul	205	13.1874
	1997	Jul	206	35.3		1997	avg. 2001-2003	Jul	206	6.1359
	1997	Jul	207	28.1		1997	avg. 2001-2003	Jul	207	2.61017
	1997	Jul	208	16		1997	avg. 2001-2003	Jul	208	0.8473
	1997	Jul	209	9.89		1997	avg. 2001-2003	Jul	209	0.8473
	1997	Jul	210	7.5		1997	avg. 2001-2003	Jul	210	0.8473
	1997	Jul	211	6.19		1997	avg. 2001-2003	Jul	211	2.61017
	1997	Jul	212	5.52		1997	avg. 2001-2003	Jul	212	7.89877
	1997	Aug	213	6.39		1997	avg. 2001-2003	Aug	213	0.8473
	1997	Aug	214	6.09		1997	avg. 2001-2003	Aug	214	0.8473
	1997	Aug	215	5.03		1997	avg. 2001-2003	Aug	215	0.8473
	1997	Aug	216	4.24		1997	avg. 2001-2003	Aug	216	0.8473
	1997	Aug	217	3.9		1997	avg. 2001-2003	Aug	217	4.37303
	1997	Aug	218	3.76		1997	avg. 2001-2003	Aug	218	14.9502
	1997	Aug	219	3.72		1997	avg. 2001-2003	Aug	219	13.1874
	1997	Aug	220	4.16		1997	avg. 2001-2003	Aug	220	9.66164
	1997	Aug	221	3.57		1997	avg. 2001-2003	Aug	221	2.61017
	1997	Aug	222	3.22		1997	avg. 2001-2003	Aug	222	0.8473
	1997	Aug	223	5.41		1997	avg. 2001-2003	Aug	223	7.89877
	1997	Aug	224	10.4		1997	avg. 2001-2003	Aug	224	7.89877
	1997	Aug	225	4.74		1997	avg. 2001-2003	Aug	225	11.4245
	1997	Aug	226	3.85		1997	avg. 2001-2003	Aug	226	4.37303
	1997	Aug	227	3.13		1997	avg. 2001-2003	Aug	227	9.66164
	1997	Aug	228	3.13		1997	avg. 2001-2003	Aug	228	6.1359
	1997	Aug	229	6.58		1997	avg. 2001-2003	Aug	229	2.61017
	1997	Aug	230	5.25		1997	avg. 2001-2003	Aug	230	4.37303
	1997	Aug	231	3.26		1997	avg. 2001-2003	Aug	231	0.8473
	1997	Aug	232	3		1997	avg. 2001-2003	Aug	232	9.66164
	1997	Aug	233	2.81		1997	avg. 2001-2003	Aug	233	13.1874
	1997	Aug	234	2.67		1997	avg. 2001-2003	Aug	234	13.1874
	1997	Aug	235	2.59		1997	avg. 2001-2003	Aug	235	6.1359
	1997	Aug	236	2.46		1997	avg. 2001-2003	Aug	236	2.61017
	1997	Aug	237	2.43		1997	avg. 2001-2003	Aug	237	2.61017
	1997	Aug	238	3.65		1997	avg. 2001-2003	Aug	238	4.37303
	1997	Aug	239	7.53		1997	avg. 2001-2003	Aug	239	14.9502
	1997	Aug	240	12.8		1997	avg. 2001-2003	Aug	240	13.1874
	1997	Aug	241	18.4		1997	avg. 2001-2003	Aug	241	14.9502
	1997	Aug	242	8.03		1997	avg. 2001-2003	Aug	242	7.89877
	1997	Aug	243	4.72		1997	avg. 2001-2003	Aug	243	0.8473
	1997	Sep	244	3.83		1997	avg. 2001-2003	Sep	244	0.8473
	1997	Sep	245	5.55		1997	avg. 2001-2003	Sep	245	6.1359
	1997	Sep	246	9.16		1997	avg. 2001-2003	Sep	246	16.7131
	1997	Sep	247	4.51		1997	avg. 2001-2003	Sep	247	2.61017
	1997	Sep	248	3.71		1997	avg. 2001-2003	Sep	248	11.4245
	1997	Sep	249	3.67		1997	avg. 2001-2003	Sep	249	7.89877
	1997	Sep	250	12		1997	avg. 2001-2003	Sep	250	2.61017
	1997	Sep	251	6.93		1997	avg. 2001-2003	Sep	251	0.8473
	1997	Sep	252	4.48		1997	avg. 2001-2003	Sep	252	6.1359
	1997	Sep	253	3.61		1997	avg. 2001-2003	Sep	253	9.66164
	1997	Sep	254	3.23		1997	avg. 2001-2003	Sep	254	11.4245
	1997	Sep	255	3.14		1997	avg. 2001-2003	Sep	255	13.1874
	1997	Sep	256	57.8		1997	avg. 2001-2003	Sep	256	7.89877
	1997	Sep	257	22.6		1997	avg. 2001-2003	Sep	257	2.61017
	1997	Sep	258	10.2		1997	avg. 2001-2003	Sep	258	0.8473
	1997	Sep	259	7.06		1997	avg. 2001-2003	Sep	259	2.61017
	1997	Sep	260	5.52		1997	avg. 2001-2003	Sep	260	11.4245
	1997	Sep	261	4.57		1997	avg. 2001-2003	Sep	261	11.4245
	1997	Sep	262	4.08		1997	avg. 2001-2003	Sep	262	16.7131
	1997	Sep	263	3.8		1997	avg. 2001-2003	Sep	263	9.66164
	1997	Sep	264	3.58		1997	avg. 2001-2003	Sep	264	2.61017
	1997	Sep	265	3.41		1997	avg. 2001-2003	Sep	265	4.37303
	1997	Sep	266	3.35		1997	avg. 2001-2003	Sep	266	14.9502
	1997	Sep	267	3.19		1997	avg. 2001-2003	Sep	267	25.5274
	1997	Sep	268	3.04		1997	avg. 2001-2003	Sep	268	23.7646
	1997	Sep	269	2.97		1997	avg. 2001-2003	Sep	269	18.476
	1997	Sep	270	2.85		1997	avg. 2001-2003	Sep	270	13.1874
	1997	Sep	271	2.74		1997	avg. 2001-2003	Sep	271	0.8473
	1997	Sep	272	2.59		1997	avg. 2001-2003	Sep	272	0.8473
	1997	Sep	273	2.52		1997	avg. 2001-2003	Sep	273	13.1874
	1997	Oct	274	2.37		1997	avg. 2001-2003	Oct	274	22.0017
	1997	Oct	275	2.32		1997	avg. 2001-2003	Oct	275	20.2388
	1997	Oct	276	2.4		1997	avg. 2001-2003	Oct	276	2.61017
	1997	Oct	277	2.38		1997	avg. 2001-2003	Oct	277	4.37303
	1997	Oct	278	2.35		1997	avg. 2001-2003	Oct	278	0.8473
	1997	Oct	279	2.32		1997	avg. 2001-2003	Oct	279	0.8473
	1997	Oct	280	2.37		1997	avg. 2001-2003	Oct	280	0.8473
	1997	Oct	281	2.59		1997	avg. 2001-2003	Oct	281	11.4245
	1997	Oct	282	2.35		1997	avg. 2001-2003	Oct	282	2.61017
	1997	Oct	283	3.27		1997	avg. 2001-2003	Oct	283	9.66164
	1997	Oct	284	11.3		1997	avg. 2001-2003	Oct	284	0.8473
	1997	Oct	285	19.5		1997	avg. 2001-2003	Oct	285	0.8473
	1997	Oct	286	16.7		1997	avg. 2001-2003	Oct	286	0.8473
	1997	Oct	287	8.19		1997	avg. 2001-2003	Oct	287	4.37303
	1997	Oct	288	5.83		1997	avg. 2001-2003	Oct	288	14.9502
	1997	Oct	289	7.18		1997	avg. 2001-2003	Oct	289	13.1874
	1997	Oct	290	6.36		1997	avg. 2001-2003	Oct	290	13.1874
	1997	Oct	291	4.35		1997	avg. 2001-2003	Oct	291	4.37303
	1997	Oct	292	3.59		1997	avg. 2001-2003	Oct	292	2.61017
	1997	Oct	293	3.28		1997	avg. 2001-2003	Oct	293	2.61017
	1997	Oct	294	3.09		1997	avg. 2001-2003	Oct	294	14.9502
	1997	Oct	295	2.93		1997	avg. 2001-2003	Oct	295	20.2388
	1997	Oct	296	2.81		1997	avg. 2001-2003	Oct	296	20.2388
	1997	Oct	297	2.65		1997	avg. 2001-2003	Oct	297	18.476
	1997	Oct	298	2.5		1997	avg. 2001-2003	Oct	298	13.1874
	1997	Oct	299	2.42		1997	avg. 2001-2003	Oct	299	0.8473
	1997	Oct	300	2.37		1997	avg. 2001-2003	Oct	300	13.1874
	1997	Oct	301	2.33		1997	avg. 2001-2003	Oct	301	13.1874
	1997	Oct	302	2.26		1997	avg. 2001-2003	Oct	302	25.5274
	1997	Oct	303	2.23		1997	avg. 2001-2003	Oct	303	25.5274
	1997	Oct	304	2.12		1997	avg. 2001-2003	Oct	304	7.89877
	1997	Nov	305	2.04		1997	avg. 2001-2003	Nov	305	0.8473
	1997	Nov	306	2.07		1997	avg. 2001-2003	Nov	306	0.8473
	1997	Nov	307	2.05		1997	avg. 2001-2003	Nov	307	4.37303
	1997	Nov	308	2.06		1997	avg. 2001-2003	Nov	308	2.61017
	1997	Nov	309	2.17		1997	avg. 2001-2003	Nov	309	14.9502
	1997	Nov	310	2.1		1997	avg. 2001-2003	Nov	310	7.89877
	1997	Nov	311	2.06		1997	avg. 2001-2003	Nov	311	20.2388
	1997	Nov	312	2.1		1997	avg. 2001-2003	Nov	312	4.37303
	1997	Nov	313	3.29		1997	avg. 2001-2003	Nov	313	4.37303
	1997	Nov	314	3.28		1997	avg. 2001-2003	Nov	314	0.8473
	1997	Nov	315	3.02		1997	avg. 2001-2003	Nov	315	4.37303
	1997	Nov	316	4.38		1997	avg. 2001-2003	Nov	316	18.476
	1997	Nov	317	4.66		1997	avg. 2001-2003	Nov	317	25.5274
	1997	Nov	318	3.4		1997	avg. 2001-2003	Nov	318	23.7646
	1997	Nov	319	2.83		1997	avg. 2001-2003	Nov	319	9.66164
	1997	Nov	320	3.28		1997	avg. 2001-2003	Nov	320	6.1359
	1997	Nov	321	4.31		1997	avg. 2001-2003	Nov	321	6.1359
	1997	Nov	322	3.14		1997	avg. 2001-2003	Nov	322	7.89877
	1997	Nov	323	2.66		1997	avg. 2001-2003	Nov	323	16.7131
	1997	Nov	324	2.8		1997	avg. 2001-2003	Nov	324	18.476
	1997	Nov	325	3.14		1997	avg. 2001-2003	Nov	325	20.2388
	1997	Nov	326	2.8		1997	avg. 2001-2003	Nov	326	6.1359
	1997	Nov	327	2.49		1997	avg. 2001-2003	Nov	327	6.1359
	1997	Nov	328	2.31		1997	avg. 2001-2003	Nov	328	4.37303
	1997	Nov	329	2.28		1997	avg. 2001-2003	Nov	329	4.37303
	1997	Nov	330	2.23		1997	avg. 2001-2003	Nov	330	23.7646
	1997	Nov	331	2.12		1997	avg. 2001-2003	Nov	331	18.476
	1997	Nov	332	2.12		1997	avg. 2001-2003	Nov	332	22.0017
	1997	Nov	333	2.36		1997	avg. 2001-2003	Nov	333	6.1359
	1997	Nov	334	2.66		1997	avg. 2001-2003	Nov	334	2.61017
	1997	Dec	335	3.38		1997	avg. 2001-2003	Dec	335	0.8473
	1997	Dec	336	3.45		1997	avg. 2001-2003	Dec	336	4.37303
	1997	Dec	337	3.03		1997	avg. 2001-2003	Dec	337	23.7646
	1997	Dec	338	2.71		1997	avg. 2001-2003	Dec	338	23.7646
	1997	Dec	339	2.57		1997	avg. 2001-2003	Dec	339	20.2388
	1997	Dec	340	2.49		1997	avg. 2001-2003	Dec	340	2.61017
	1997	Dec	341	2.39		1997	avg. 2001-2003	Dec	341	2.61017
	1997	Dec	342	2.47		1997	avg. 2001-2003	Dec	342	4.37303
	1997	Dec	343	3.11		1997	avg. 2001-2003	Dec	343	11.4245
	1997	Dec	344	3.57		1997	avg. 2001-2003	Dec	344	25.5274
	1997	Dec	345	21		1997	avg. 2001-2003	Dec	345	25.5274
	1997	Dec	346	49.8		1997	avg. 2001-2003	Dec	346	27.2903
	1997	Dec	347	16.4		1997	avg. 2001-2003	Dec	347	23.7646
	1997	Dec	348	8.75		1997	avg. 2001-2003	Dec	348	20.2388
	1997	Dec	349	6.7		1997	avg. 2001-2003	Dec	349	7.89877
	1997	Dec	350	5.16		1997	avg. 2001-2003	Dec	350	13.1874
	1997	Dec	351	4.36		1997	avg. 2001-2003	Dec	351	25.5274
	1997	Dec	352	4.6		1997	avg. 2001-2003	Dec	352	30.816
	1997	Dec	353	7.06		1997	avg. 2001-2003	Dec	353	23.7646
	1997	Dec	354	10.5		1997	avg. 2001-2003	Dec	354	22.0017
	1997	Dec	355	20.1		1997	avg. 2001-2003	Dec	355	6.1359
	1997	Dec	356	17.2		1997	avg. 2001-2003	Dec	356	4.37303
	1997	Dec	357	10		1997	avg. 2001-2003	Dec	357	0.8473
	1997	Dec	358	7.55		1997	avg. 2001-2003	Dec	358	0.8473
	1997	Dec	359	8.96		1997	avg. 2001-2003	Dec	359	0.8473
	1997	Dec	360	39.7		1997	avg. 2001-2003	Dec	360	0.8473
	1997	Dec	361	15.9		1997	avg. 2001-2003	Dec	361	2.61017
	1997	Dec	362	11.3		1997	avg. 2001-2003	Dec	362	0.8473
	1997	Dec	363	8.55		1997	avg. 2001-2003	Dec	363	0.8473
	1997	Dec	364	7.19		1997	avg. 2001-2003	Dec	364	0.8473
	1997	Dec	365	6.55		1997	avg. 2001-2003	Dec	365	0.8473
	1998	Jan	1	5.9		1998	avg. 2001-2003	Jan	1	0.6954
	1998	Jan	2	8.82		1998	avg. 2001-2003	Jan	2	0.6954
	1998	Jan	3	13.1		1998	avg. 2001-2003	Jan	3	0.6954
	1998	Jan	4	20.7		1998	avg. 2001-2003	Jan	4	0.6954
	1998	Jan	5	13.6		1998	avg. 2001-2003	Jan	5	0.6954
	1998	Jan	6	10.9		1998	avg. 2001-2003	Jan	6	0.6954
	1998	Jan	7	9.26		1998	avg. 2001-2003	Jan	7	25.3755
	1998	Jan	8	8.09		1998	avg. 2001-2003	Jan	8	25.3755
	1998	Jan	9	6.66		1998	avg. 2001-2003	Jan	9	21.8498
	1998	Jan	10	5.58		1998	avg. 2001-2003	Jan	10	23.6127
	1998	Jan	11	5.11		1998	avg. 2001-2003	Jan	11	13.0355
	1998	Jan	12	5.02		1998	avg. 2001-2003	Jan	12	4.22113
	1998	Jan	13	4.69		1998	avg. 2001-2003	Jan	13	11.2726
	1998	Jan	14	4.23		1998	avg. 2001-2003	Jan	14	11.2726
	1998	Jan	15	3.95		1998	avg. 2001-2003	Jan	15	9.50974
	1998	Jan	16	5.06		1998	avg. 2001-2003	Jan	16	5.984
	1998	Jan	17	6.78		1998	avg. 2001-2003	Jan	17	16.5612
	1998	Jan	18	4.66		1998	avg. 2001-2003	Jan	18	4.22113
	1998	Jan	19	8.45		1998	avg. 2001-2003	Jan	19	0.6954
	1998	Jan	20	6.97		1998	avg. 2001-2003	Jan	20	0.6954
	1998	Jan	21	5.46		1998	avg. 2001-2003	Jan	21	4.22113
	1998	Jan	22	4.49		1998	avg. 2001-2003	Jan	22	5.984
	1998	Jan	23	3.93		1998	avg. 2001-2003	Jan	23	5.984
	1998	Jan	24	3.65		1998	avg. 2001-2003	Jan	24	0.6954
	1998	Jan	25	3.51		1998	avg. 2001-2003	Jan	25	0.6954
	1998	Jan	26	3.26		1998	avg. 2001-2003	Jan	26	0.6954
	1998	Jan	27	3.12		1998	avg. 2001-2003	Jan	27	0.6954
	1998	Jan	28	2.98		1998	avg. 2001-2003	Jan	28	0.6954
	1998	Jan	29	2.85		1998	avg. 2001-2003	Jan	29	2.45827
	1998	Jan	30	2.91		1998	avg. 2001-2003	Jan	30	2.45827
	1998	Jan	31	2.88		1998	avg. 2001-2003	Jan	31	2.45827
	1998	Feb	32	2.91		1998	avg. 2001-2003	Feb	32	0.6954
	1998	Feb	33	2.78		1998	avg. 2001-2003	Feb	33	0.6954
	1998	Feb	34	2.71		1998	avg. 2001-2003	Feb	34	0.6954
	1998	Feb	35	2.68		1998	avg. 2001-2003	Feb	35	0.6954
	1998	Feb	36	2.68		1998	avg. 2001-2003	Feb	36	13.0355
	1998	Feb	37	2.67		1998	avg. 2001-2003	Feb	37	2.45827
	1998	Feb	38	2.67		1998	avg. 2001-2003	Feb	38	0.6954
	1998	Feb	39	2.67		1998	avg. 2001-2003	Feb	39	0.6954
	1998	Feb	40	2.59		1998	avg. 2001-2003	Feb	40	0.6954
	1998	Feb	41	2.62		1998	avg. 2001-2003	Feb	41	0.6954
	1998	Feb	42	2.74		1998	avg. 2001-2003	Feb	42	0.6954
	1998	Feb	43	3.07		1998	avg. 2001-2003	Feb	43	2.45827
	1998	Feb	44	3.68		1998	avg. 2001-2003	Feb	44	4.22113
	1998	Feb	45	4.05		1998	avg. 2001-2003	Feb	45	11.2726
	1998	Feb	46	4.08		1998	avg. 2001-2003	Feb	46	0.6954
	1998	Feb	47	4.26		1998	avg. 2001-2003	Feb	47	0.6954
	1998	Feb	48	6.07		1998	avg. 2001-2003	Feb	48	2.45827
	1998	Feb	49	4.35		1998	avg. 2001-2003	Feb	49	13.0355
	1998	Feb	50	3.68		1998	avg. 2001-2003	Feb	50	23.6127
	1998	Feb	51	3.66		1998	avg. 2001-2003	Feb	51	14.7983
	1998	Feb	52	3.62		1998	avg. 2001-2003	Feb	52	2.45827
	1998	Feb	53	5.4		1998	avg. 2001-2003	Feb	53	0.6954
	1998	Feb	54	8.27		1998	avg. 2001-2003	Feb	54	0.6954
	1998	Feb	55	7.38		1998	avg. 2001-2003	Feb	55	4.22113
	1998	Feb	56	7.26		1998	avg. 2001-2003	Feb	56	7.74687
	1998	Feb	57	7.42		1998	avg. 2001-2003	Feb	57	7.74687
	1998	Feb	58	6.45		1998	avg. 2001-2003	Feb	58	16.5612
	1998	Feb	59	5.66		1998	avg. 2001-2003	Feb	59	11.2726
	1998	Mar	60	5.69		1998	avg. 2001-2003	Mar	60	16.5612
	1998	Mar	61	4.72		1998	avg. 2001-2003	Mar	61	0.6954
	1998	Mar	62	4.11		1998	avg. 2001-2003	Mar	62	0.6954
	1998	Mar	63	8.18		1998	avg. 2001-2003	Mar	63	0.6954
	1998	Mar	64	19.4		1998	avg. 2001-2003	Mar	64	14.7983
	1998	Mar	65	9.13		1998	avg. 2001-2003	Mar	65	11.2726
	1998	Mar	66	7.85		1998	avg. 2001-2003	Mar	66	2.45827
	1998	Mar	67	19		1998	avg. 2001-2003	Mar	67	0.6954
	1998	Mar	68	14.3		1998	avg. 2001-2003	Mar	68	0.6954
	1998	Mar	69	8.27		1998	avg. 2001-2003	Mar	69	0.6954
	1998	Mar	70	6.7		1998	avg. 2001-2003	Mar	70	0.6954
	1998	Mar	71	6.56		1998	avg. 2001-2003	Mar	71	0.6954
	1998	Mar	72	5.89		1998	avg. 2001-2003	Mar	72	0.6954
	1998	Mar	73	5.42		1998	avg. 2001-2003	Mar	73	0.6954
	1998	Mar	74	5.54		1998	avg. 2001-2003	Mar	74	0.6954
	1998	Mar	75	5.91		1998	avg. 2001-2003	Mar	75	0.6954
	1998	Mar	76	7.99		1998	avg. 2001-2003	Mar	76	0.6954
	1998	Mar	77	8.64		1998	avg. 2001-2003	Mar	77	0.6954
	1998	Mar	78	7.46		1998	avg. 2001-2003	Mar	78	0.6954
	1998	Mar	79	5.68		1998	avg. 2001-2003	Mar	79	0.6954
	1998	Mar	80	4.82		1998	avg. 2001-2003	Mar	80	0.6954
	1998	Mar	81	3.99		1998	avg. 2001-2003	Mar	81	0.6954
	1998	Mar	82	3.68		1998	avg. 2001-2003	Mar	82	0.6954
	1998	Mar	83	3.83		1998	avg. 2001-2003	Mar	83	0.6954
	1998	Mar	84	3.48		1998	avg. 2001-2003	Mar	84	0.6954
	1998	Mar	85	3.64		1998	avg. 2001-2003	Mar	85	0.6954
	1998	Mar	86	4.41		1998	avg. 2001-2003	Mar	86	0.6954
	1998	Mar	87	5.25		1998	avg. 2001-2003	Mar	87	0.6954
	1998	Mar	88	7.53		1998	avg. 2001-2003	Mar	88	0.6954
	1998	Mar	89	8.75		1998	avg. 2001-2003	Mar	89	0.6954
	1998	Mar	90	8.43		1998	avg. 2001-2003	Mar	90	0.6954
	1998	Apr	91	8.03		1998	avg. 2001-2003	Apr	91	0.6954
	1998	Apr	92	7.78		1998	avg. 2001-2003	Apr	92	2.45827
	1998	Apr	93	9.54		1998	avg. 2001-2003	Apr	93	0.6954
	1998	Apr	94	12.2		1998	avg. 2001-2003	Apr	94	0.6954
	1998	Apr	95	9.3		1998	avg. 2001-2003	Apr	95	0.6954
	1998	Apr	96	8.21		1998	avg. 2001-2003	Apr	96	0.6954
	1998	Apr	97	13.1		1998	avg. 2001-2003	Apr	97	0.6954
	1998	Apr	98	12.9		1998	avg. 2001-2003	Apr	98	2.45827
	1998	Apr	99	8.41		1998	avg. 2001-2003	Apr	99	2.45827
	1998	Apr	100	7.61		1998	avg. 2001-2003	Apr	100	13.0355
	1998	Apr	101	7.89		1998	avg. 2001-2003	Apr	101	9.50974
	1998	Apr	102	12.2		1998	avg. 2001-2003	Apr	102	2.45827
	1998	Apr	103	12.2		1998	avg. 2001-2003	Apr	103	0.6954
	1998	Apr	104	9.95		1998	avg. 2001-2003	Apr	104	0.6954
	1998	Apr	105	9.98		1998	avg. 2001-2003	Apr	105	2.45827
	1998	Apr	106	12		1998	avg. 2001-2003	Apr	106	4.22113
	1998	Apr	107	11.6		1998	avg. 2001-2003	Apr	107	7.74687
	1998	Apr	108	10.5		1998	avg. 2001-2003	Apr	108	2.45827
	1998	Apr	109	8.69		1998	avg. 2001-2003	Apr	109	7.74687
	1998	Apr	110	8.61		1998	avg. 2001-2003	Apr	110	2.45827
	1998	Apr	111	14.4		1998	avg. 2001-2003	Apr	111	0.6954
	1998	Apr	112	17.2		1998	avg. 2001-2003	Apr	112	2.45827
	1998	Apr	113	17.2		1998	avg. 2001-2003	Apr	113	13.0355
	1998	Apr	114	17.6		1998	avg. 2001-2003	Apr	114	11.2726
	1998	Apr	115	11.8		1998	avg. 2001-2003	Apr	115	2.45827
	1998	Apr	116	12.2		1998	avg. 2001-2003	Apr	116	2.45827
	1998	Apr	117	10.8		1998	avg. 2001-2003	Apr	117	0.6954
	1998	Apr	118	9.39		1998	avg. 2001-2003	Apr	118	0.6954
	1998	Apr	119	7.65		1998	avg. 2001-2003	Apr	119	0.6954
	1998	Apr	120	6.54		1998	avg. 2001-2003	Apr	120	0.6954
	1998	May	121	7.1		1998	avg. 2001-2003	May	121	0.6954
	1998	May	122	9.6		1998	avg. 2001-2003	May	122	9.50974
	1998	May	123	7.92		1998	avg. 2001-2003	May	123	0.6954
	1998	May	124	9.83		1998	avg. 2001-2003	May	124	0.6954
	1998	May	125	8.44		1998	avg. 2001-2003	May	125	0.6954
	1998	May	126	6.76		1998	avg. 2001-2003	May	126	2.45827
	1998	May	127	5.84		1998	avg. 2001-2003	May	127	4.22113
	1998	May	128	5.98		1998	avg. 2001-2003	May	128	0.6954
	1998	May	129	6.16		1998	avg. 2001-2003	May	129	0.6954
	1998	May	130	6.19		1998	avg. 2001-2003	May	130	0.6954
	1998	May	131	6.08		1998	avg. 2001-2003	May	131	0.6954
	1998	May	132	5.65		1998	avg. 2001-2003	May	132	0.6954
	1998	May	133	5.25		1998	avg. 2001-2003	May	133	2.45827
	1998	May	134	4.74		1998	avg. 2001-2003	May	134	4.22113
	1998	May	135	4.41		1998	avg. 2001-2003	May	135	2.45827
	1998	May	136	3.89		1998	avg. 2001-2003	May	136	5.984
	1998	May	137	3.41		1998	avg. 2001-2003	May	137	0.6954
	1998	May	138	3.15		1998	avg. 2001-2003	May	138	0.6954
	1998	May	139	3.01		1998	avg. 2001-2003	May	139	0.6954
	1998	May	140	2.94		1998	avg. 2001-2003	May	140	0.6954
	1998	May	141	2.88		1998	avg. 2001-2003	May	141	7.74687
	1998	May	142	2.83		1998	avg. 2001-2003	May	142	9.50974
	1998	May	143	2.78		1998	avg. 2001-2003	May	143	2.45827
	1998	May	144	2.7		1998	avg. 2001-2003	May	144	0.6954
	1998	May	145	2.63		1998	avg. 2001-2003	May	145	0.6954
	1998	May	146	2.59		1998	avg. 2001-2003	May	146	0.6954
	1998	May	147	2.75		1998	avg. 2001-2003	May	147	2.45827
	1998	May	148	2.76		1998	avg. 2001-2003	May	148	9.50974
	1998	May	149	3.47		1998	avg. 2001-2003	May	149	2.45827
	1998	May	150	3.69		1998	avg. 2001-2003	May	150	0.6954
	1998	May	151	3.84		1998	avg. 2001-2003	May	151	4.22113
	1998	Jun	152	5.75		1998	avg. 2001-2003	Jun	152	0.6954
	1998	Jun	153	3.09		1998	avg. 2001-2003	Jun	153	2.45827
	1998	Jun	154	11.4		1998	avg. 2001-2003	Jun	154	2.45827
	1998	Jun	155	5.8		1998	avg. 2001-2003	Jun	155	11.2726
	1998	Jun	156	6.54		1998	avg. 2001-2003	Jun	156	11.2726
	1998	Jun	157	4.08		1998	avg. 2001-2003	Jun	157	13.0355
	1998	Jun	158	5.19		1998	avg. 2001-2003	Jun	158	2.45827
	1998	Jun	159	7.79		1998	avg. 2001-2003	Jun	159	0.6954
	1998	Jun	160	3.8		1998	avg. 2001-2003	Jun	160	0.6954
	1998	Jun	161	5.31		1998	avg. 2001-2003	Jun	161	5.984
	1998	Jun	162	8.63		1998	avg. 2001-2003	Jun	162	9.50974
	1998	Jun	163	13.9		1998	avg. 2001-2003	Jun	163	13.0355
	1998	Jun	164	12.6		1998	avg. 2001-2003	Jun	164	7.74687
	1998	Jun	165	6.72		1998	avg. 2001-2003	Jun	165	2.45827
	1998	Jun	166	5.81		1998	avg. 2001-2003	Jun	166	0.6954
	1998	Jun	167	8.91		1998	avg. 2001-2003	Jun	167	4.22113
	1998	Jun	168	6.61		1998	avg. 2001-2003	Jun	168	11.2726
	1998	Jun	169	4.08		1998	avg. 2001-2003	Jun	169	13.0355
	1998	Jun	170	3.27		1998	avg. 2001-2003	Jun	170	9.50974
	1998	Jun	171	2.96		1998	avg. 2001-2003	Jun	171	11.2726
	1998	Jun	172	2.78		1998	avg. 2001-2003	Jun	172	2.45827
	1998	Jun	173	2.64		1998	avg. 2001-2003	Jun	173	0.6954
	1998	Jun	174	2.54		1998	avg. 2001-2003	Jun	174	2.45827
[truncated: 6,396 more rows]

## Sheet: Data Fig 4
	runoff year	week	flow without dam (m3/s)		runoff year	price year	week	flow with dam (m3/s)		flow without dam (m3/s)					flow with dam (m3/s)
	1993	1	3.53143		1993	2001	1	0.99372		week	min	avg	max		week	min	avg	max
	1993	2	8.91143		1993	2001	2	10.3117		1	2.29429	8.89137	21.8		1	0.5683	7.44031	25.2973
	1993	3	5.61857		1993	2001	3	15.3485		2	2.15286	7.76646	26.5357		2	0.5683	11.4803	35.3708
	1993	4	4.44143		1993	2001	4	12.0746		3	2.04714	5.63677	13.6886		3	0.5683	11.6847	30.0822
	1993	5	4.39		1993	2001	5	10.5636		4	2.91143	7.3654	33.1143		4	0.5683	12.6125	25.5491
	1993	6	3.18286		1993	2001	6	4.77129		5	2.17143	5.80236	21.7529		5	0.5683	10.5762	26.3047
	1993	7	2.91429		1993	2001	7	3.26026		6	2.19571	5.51727	12.7071		6	0.5683	10.7539	28.3194
	1993	8	2.97286		1993	2001	8	2.50475		7	2.55571	6.19	18.8486		7	0.5683	10.4376	24.2899
	1993	9	2.78571		1993	2001	9	13.5856		8	2.65714	6.69882	29.5429		8	0.5683	9.44079	23.5344
	1993	10	2.90143		1993	2001	10	8.8007		9	2.56	9.98807	25.16		9	0.5683	10.9669	25.2973
	1993	11	5.12		1993	2001	11	1.24556		10	2.51429	8.37522	26.2		10	0.5683	9.12493	27.0602
	1993	12	10.2029		1993	2001	12	1.24556		11	2.85143	9.36857	30.7143		11	0.5683	6.68587	22.7789
	1993	13	6.11571		1993	2001	13	1.4974		12	4.70571	11.2948	29.1857		12	0.5683	5.13032	18.2458
	1993	14	23.1557		1993	2001	14	5.77865		13	4.11857	11.6757	39.4		13	0.5683	4.27816	15.6067
	1993	15	21.1529		1993	2001	15	5.02313		14	3.73143	12.1924	23.8		14	0.5683	5.71018	21.1472
	1993	16	7.28143		1993	2001	16	10.3117		15	4.02857	12.6832	30.8714		15	0.5683	7.83764	20.5124
	1993	17	5.46714		1993	2001	17	11.3191		16	2.49286	11.4905	31.8143		16	0.5683	6.72933	19.2532
	1993	18	5.35429		1993	2001	18	4.01578		17	2.32	13.1288	26.5429		17	0.5683	5.84436	16.9866
	1993	19	4.49		1993	2001	19	7.03784		18	2.49571	13.728	49.5143		18	0.5683	4.58329	15.103
	1993	20	8.96857		1993	2001	20	8.04519		19	2.26286	11.7268	33.6		19	0.5683	5.91513	21.399
	1993	21	13.6314		1993	2001	21	6.03048		20	3.65	12.0676	36.4714		20	0.5683	6.19536	19.3843
	1993	22	10.3857		1993	2001	22	6.03048		21	2.68143	9.73441	26.3714		21	0.5683	6.30733	18.7495
	1993	23	7.31429		1993	2001	23	6.786		22	2.98286	12.7129	42.5571		22	0.5683	5.65653	15.4756
	1993	24	8.25286		1993	2001	24	6.28232		23	3.38143	10.9217	22.5229		23	0.5683	6.9069	20.5124
	1993	25	12.8471		1993	2001	25	8.54886		24	3.62143	8.58248	24.2143		24	0.5683	7.73936	18.1251
	1993	26	5.55857		1993	2001	26	10.5636		25	2.92429	8.71708	20.0543		25	0.5683	7.13485	17.9195
	1993	27	11.2843		1993	2001	27	12.5783		26	2.49857	6.10745	12.6857		26	0.5683	7.6018	19.141
	1993	28	26.65		1993	2001	28	8.29703		27	2.72286	9.70416	31.62		27	0.5683	8.13603	18.1336
	1993	29	10.9286		1993	2001	29	5.02313		28	1.79429	11.2183	37.5714		28	0.5683	7.14657	19.141
	1993	30	6.45429		1993	2001	30	2.25291		29	2	9.17988	24.5057		29	0.5683	8.11057	22.4149
	1993	31	9.02857		1993	2001	31	2.00107		30	2.27286	7.24478	31.5857		30	0.5683	6.33569	22.91
	1993	32	4.72714		1993	2001	32	3.5121		31	2.90143	6.53534	19.7		31	0.5683	2.92827	11.0736
	1993	33	4.34143		1993	2001	33	3.76394		32	1.27857	9.56236	45.3743		32	0.5683	3.87095	18.3855
	1993	34	11.5471		1993	2001	34	9.55622		33	1.41571	7.03068	15.5957		33	0.5683	4.50939	14.8597
	1993	35	13.3457		1993	2001	35	9.55622		34	1.37143	7.78665	47.8143		34	0.5683	7.24803	16.4458
	1993	36	10.3914		1993	2001	36	8.29703		35	1.88143	7.75217	15.1471		35	0.5683	8.77706	22.7417
	1993	37	16.5171		1993	2001	37	8.29258		36	2.36429	6.74056	21.0057		36	0.5683	8.80096	21.7344
	1993	38	5.71429		1993	2001	38	7.03784		37	1.98857	8.20298	17.4243		37	1.07198	9.86773	19.4678
	1993	39	11.7214		1993	2001	39	9.55622		38	1.87714	7.84963	14.4943		38	0.5683	10.5275	22.7417
	1993	40	18.5186		1993	2001	40	6.03048		39	1.66286	6.48826	17.8543		39	0.5683	12.5021	25.5119
	1993	41	12.96		1993	2001	41	4.01578		40	1.53286	7.6105	20.5929		40	0.820138	10.2038	18.9641
	1993	42	8.45		1993	2001	42	6.53416		41	2.45286	6.95677	23.5129		41	1.32381	11.0611	22.4713
	1993	43	6.29429		1993	2001	43	12.8301		42	1.89143	6.41429	21.4014		42	2.07933	11.6427	22.6667
	1993	44	4.65143		1993	2001	44	9.80806		43	2.54143	6.23081	16.1229		43	1.57565	11.6625	26.0156
	1993	45	5.18143		1993	2001	45	13.3338		44	2.11857	7.62416	24		44	1.34788	9.73028	19.9715
	1993	46	6.05857		1993	2001	46	23.1555		45	2.19857	7.44621	22.6714		45	2.58301	9.59971	18.9641
	1993	47	3.76571		1993	2001	47	19.6297		46	1.99857	6.95522	20.8714		46	1.82749	12.1112	25.2601
	1993	48	3.26429		1993	2001	48	16.3558		47	1.86571	5.61354	11.4743		47	1.07198	13.6822	26.5193
	1993	49	5.71857		1993	2001	49	17.1114		48	1.81571	5.38739	15.5086		48	0.820138	13.0814	28.534
	1993	50	9.96286		1993	2001	50	27.6886		49	1.96714	7.82801	28.2671		49	0.5683	12.0425	25.0083
	1993	51	24.0857		1993	2001	51	26.9331		50	1.72429	7.0787	15.9114		50	0.820138	14.8949	29.0377
	1993	52	9.19		1993	2001	52	4.77129		51	2.34714	8.22938	24.0857		51	0.5683	10.9318	29.0377
	1993	53	19.9		1993	2001	53	4.51945		52	2.61143	8.90559	29.9714		52	0.5683	2.84397	17.2013
	1994	1	21.8		1993	2002	1	19.3779		53	2.07	8.95174	38.9		53	0.5683	1.36983	9.64614
	1994	2	11.1471		1993	2002	2	29.9551
	1994	3	8.95		1993	2002	3	19.6297
	1994	4	20.4371		1993	2002	4	11.8228
	1994	5	8.84429		1993	2002	5	2.75214
	1994	6	6.04714		1993	2002	6	1.24556
	1994	7	4.13714		1993	2002	7	3.26026
	1994	8	3.99857		1993	2002	8	4.01578
	1994	9	10.6014		1993	2002	9	4.51945
	1994	10	11.4057		1993	2002	10	2.25291
	1994	11	8.90143		1993	2002	11	1.4974
	1994	12	6.76		1993	2002	12	1.24556
	1994	13	14.1629		1993	2002	13	2.75659
	1994	14	12.2929		1993	2002	14	3.5121
	1994	15	10.5514		1993	2002	15	8.04519
	1994	16	16.5		1993	2002	16	10.8154
	1994	17	20		1993	2002	17	5.52681
	1994	18	11.3386		1993	2002	18	4.26762
	1994	19	17.6471		1993	2002	19	2.50475
	1994	20	28.5857		1993	2002	20	2.75659
	1994	21	26.3714		1993	2002	21	4.77129
	1994	22	18.2143		1993	2002	22	4.77129
	1994	23	14.09		1993	2002	23	8.04519
	1994	24	8.37429		1993	2002	24	9.30438
	1994	25	5.64714		1993	2002	25	10.3117
	1994	26	6.29143		1993	2002	26	8.04519
	1994	27	6.47		1993	2002	27	8.04519
	1994	28	4.13429		1993	2002	28	4.77129
	1994	29	9.94714		1993	2002	29	4.51945
	1994	30	5.75143		1993	2002	30	3.26026
	1994	31	3.56571		1993	2002	31	6.28232
	1994	32	4.25286		1993	2002	32	5.27497
	1994	33	6.37571		1993	2002	33	7.28967
	1994	34	4.12714		1993	2002	34	10.8154
	1994	35	5.76		1993	2002	35	17.3632
	1994	36	9.15429		1993	2002	36	14.0893
	1994	37	17.4243		1993	2002	37	16.104
	1994	38	12.3771		1993	2002	38	22.4
	1994	39	5.61143		1993	2002	39	18.6224
	1994	40	8.95286		1993	2002	40	14.3411
	1994	41	4.02429		1993	2002	41	10.3117
	1994	42	2.94857		1993	2002	42	13.8375
	1994	43	9.12857		1993	2002	43	7.03784
	1994	44	7.36429		1993	2002	44	10.8154
	1994	45	4.73857		1993	2002	45	11.3191
	1994	46	4.87286		1993	2002	46	6.786
	1994	47	6.31286		1993	2002	47	2.75659
	1994	48	3.08857		1993	2002	48	5.52681
	1994	49	5.68429		1993	2002	49	14.0893
	1994	50	9.39286		1993	2002	50	21.6444
	1994	51	3.84857		1993	2002	51	15.0967
	1994	52	12.2686		1993	2002	52	0.99372
	1994	53	26		1993	2002	53	0.99372
	1995	1	7.78857		1993	2003	1	4.77129
	1995	2	7.51571		1993	2003	2	13.5856
	1995	3	4.93		1993	2003	3	2.50475
	1995	4	33.1143		1993	2003	4	2.75659
	1995	5	15.5971		1993	2003	5	7.79335
	1995	6	9.24571		1993	2003	6	10.0599
	1995	7	18.8486		1993	2003	7	17.615
	1995	8	20.9571		1993	2003	8	16.8595
	1995	9	13.91		1993	2003	9	11.0672
	1995	10	8.12571		1993	2003	10	6.53416
	1995	11	13.67		1993	2003	11	4.51945
	1995	12	19.4571		1993	2003	12	0.99372
	1995	13	12.3086		1993	2003	13	1.74923
	1995	14	19.6429		1993	2003	14	1.4974
	1995	15	9.69429		1993	2003	15	7.54151
	1995	16	9.76		1993	2003	16	1.74923
	1995	17	16.9286		1993	2003	17	0.99372
	1995	18	16.5857		1993	2003	18	1.24556
	1995	19	14.7614		1993	2003	19	2.50475
	1995	20	23.2429		1993	2003	20	2.50475
	1995	21	15.5314		1993	2003	21	3.76394
	1995	22	33.1714		1993	2003	22	6.28232
	1995	23	22.1429		1993	2003	23	8.29703
	1995	24	14.9871		1993	2003	24	9.55622
	1995	25	8.16286		1993	2003	25	6.03048
	1995	26	7.45		1993	2003	26	11.0672
	1995	27	10.5629		1993	2003	27	5.52681
	1995	28	12.1071		1993	2003	28	13.082
	1995	29	6.98714		1993	2003	29	15.0967
	1995	30	4.63		1993	2003	30	10.811
	1995	31	3.33571		1993	2003	31	3.00843
	1995	32	7.55		1993	2003	32	16.8595
	1995	33	9.55286		1993	2003	33	11.5709
	1995	34	4.36571		1993	2003	34	10.5636
	1995	35	12.2743		1993	2003	35	7.79335
	1995	36	15.2171		1993	2003	36	4.77129
	1995	37	17.2071		1993	2003	37	8.54886
	1995	38	9.95286		1993	2003	38	10.5636
	1995	39	10.4		1993	2003	39	18.1187
	1995	40	4.86286		1993	2003	40	12.3264
	1995	41	3.29143		1993	2003	41	5.27497
	1995	42	2.88		1993	2003	42	14.0893
	1995	43	2.79		1993	2003	43	20.1334
	1995	44	2.98286		1993	2003	44	12.3264
	1995	45	2.47714		1993	2003	45	7.79335
	1995	46	8.78		1993	2003	46	19.1261
	1995	47	4.96143		1993	2003	47	13.8375
	1995	48	2.89429		1993	2003	48	16.6077
	1995	49	2.07143		1993	2003	49	15.6003
	1995	50	1.78571		1993	2003	50	14.593
	1995	51	7.70714		1993	2003	51	7.54151
	1995	52	29.9714		1993	2003	52	0.99372
	1995	53	11.3		1993	2003	53	0.99372
	1996	1	12.1629		1993	2004	1	10.3117
	1996	2	8.40857		1993	2004	2	4.77129
	1996	3	4.11429		1993	2004	3	4.51945
	1996	4	2.91143		1993	2004	4	17.3632
	1996	5	2.41571		1993	2004	5	3.76394
	1996	6	2.19571		1993	2004	6	1.4974
	1996	7	2.57286		1993	2004	7	1.4974
	1996	8	2.65714		1993	2004	8	2.50475
	1996	9	2.83286		1993	2004	9	19.6297
	1996	10	2.51429		1993	2004	10	17.1114
	1996	11	2.99571		1993	2004	11	4.26762
	1996	12	17.05		1993	2004	12	1.24556
	1996	13	11.6643		1993	2004	13	5.77865
	1996	14	5.76286		1993	2004	14	2.00107
	1996	15	8.21714		1993	2004	15	2.75659
	1996	16	11.7629		1993	2004	16	6.28232
	1996	17	6.60857		1993	2004	17	3.00843
	1996	18	14.0586		1993	2004	18	8.04519
	1996	19	13.8443		1993	2004	19	12.3264
	1996	20	10.1629		1993	2004	20	5.52681
	1996	21	10.1029		1993	2004	21	5.02313
	1996	22	10.9771		1993	2004	22	6.03048
	1996	23	6.97286		1993	2004	23	7.03339
	1996	24	3.98		1993	2004	24	9.30438
	1996	25	9.53429		1993	2004	25	10.5636
	1996	26	3.46143		1993	2004	26	7.79335
	1996	27	26.1857		1993	2004	27	8.04519
	1996	28	15.7471		1993	2004	28	4.26762
	1996	29	5.13571		1993	2004	29	8.8007
	1996	30	4.41857		1993	2004	30	5.02313
	1996	31	6.08		1993	2004	31	6.786
	1996	32	13.37		1993	2004	32	11.0672
	1996	33	8.64		1993	2004	33	6.03048
	1996	34	6.75143		1993	2004	34	6.53416
	1996	35	8.68857		1993	2004	35	8.54886
	1996	36	3.71571		1993	2004	36	16.6077
	1996	37	3.19286		1993	2004	37	14.8448
	1996	38	7.97857		1993	2004	38	9.30438
	1996	39	7.24429		1993	2004	39	16.3558
	1996	40	6.13429		1993	2004	40	16.104
	1996	41	4.10571		1993	2004	41	14.8448
	1996	42	21.4014		1993	2004	42	14.593
	1996	43	7.69143		1993	2004	43	11.3191
	1996	44	8.92286		1993	2004	44	5.27497
	1996	45	9.48429		1993	2004	45	9.30438
	1996	46	10.8429		1993	2004	46	8.54886
	1996	47	6.65429		1993	2004	47	15.3485
	1996	48	15.5086		1993	2004	48	16.6077
	1996	49	9.58857		1993	2004	49	14.8448
	1996	50	11.2257		1993	2004	50	19.1261
	1996	51	13.2657		1993	2004	51	10.5636
	1996	52	10.08		1993	2004	52	1.74923
	1996	53	5.64		1993	2004	53	0.99372
	1997	1	4.64286		1993	2005	1	0.99372
	1997	2	3.44714		1993	2005	2	0.99372
	1997	3	7.11		1993	2005	3	0.99372
	1997	4	10.5814		1993	2005	4	3.76394
	1997	5	4.18429		1993	2005	5	2.00107
	1997	6	4.20286		1993	2005	6	1.74923
	1997	7	11.6143		1993	2005	7	2.50475
	1997	8	8.21143		1993	2005	8	11.5709
	1997	9	20.2714		1993	2005	9	18.8742
	1997	10	8.03429		1993	2005	10	18.1187
	1997	11	6.17286		1993	2005	11	5.77865
	1997	12	5.23857		1993	2005	12	0.99372
	1997	13	6.22571		1993	2005	13	0.99372
	1997	14	4.66714		1993	2005	14	2.25291
	1997	15	4.73714		1993	2005	15	10.5636
	1997	16	3.13286		1993	2005	16	4.77129
	1997	17	9.54143		1993	2005	17	2.50886
	1997	18	9.20857		1993	2005	18	2.00107
	1997	19	15.6457		1993	2005	19	5.27497
	1997	20	6.14286		1993	2005	20	1.74923
	1997	21	4.26429		1993	2005	21	2.75659
	1997	22	2.98286		1993	2005	22	2.75659
	1997	23	5.98		1993	2005	23	3.76394
	1997	24	6.28286		1993	2005	24	6.53416
	1997	25	15.6329		1993	2005	25	15.3485
	1997	26	8.44857		1993	2005	26	15.8522
	1997	27	18.3571		1993	2005	27	12.8301
	1997	28	8.47857		1993	2005	28	12.8301
	1997	29	14.8286		1993	2005	29	9.05254
	1997	30	16.1314		1993	2005	30	8.04519
	1997	31	5.33714		1993	2005	31	2.50475
	1997	32	4.89143		1993	2005	32	1.4974
	1997	33	4.27714		1993	2005	33	0.99372
	1997	34	2.80143		1993	2005	34	5.77865
	1997	35	8.69429		1993	2005	35	6.53416
	1997	36	6.35143		1993	2005	36	11.3191
	1997	37	15.3771		1993	2005	37	13.5856
	1997	38	4.04429		1993	2005	38	11.0672
	1997	39	2.84286		1993	2005	39	13.217
	1997	40	2.35857		1993	2005	40	12.8301
	1997	41	9.12857		1993	2005	41	14.231
	1997	42	4.81143		1993	2005	42	9.55622
	1997	43	2.57286		1993	2005	43	9.30438
	1997	44	2.11857		1993	2005	44	5.02313
	1997	45	2.57429		1993	2005	45	13.3338
	1997	46	3.71429		1993	2005	46	20.3853
	1997	47	2.64		1993	2005	47	24.1293
	1997	48	2.61714		1993	2005	48	25.9257
	1997	49	2.68143		1993	2005	49	22.4
	1997	50	15.9114		1993	2005	50	24.4147
	1997	51	10.5457		1993	2005	51	19.8816
	1997	52	14.1643		1993	2005	52	4.26762
	1997	53	6.55		1993	2005	53	0.99372
	1998	1	11.7543		1993	2006	1	6.28232
	1998	2	5.62571		1993	2006	2	17.1114
	1998	3	5.90429		1993	2006	3	13.3338
	1998	4	3.56286		1993	2006	4	19.3779
	1998	5	2.81714		1993	2006	5	20.6371
	1998	6	2.66286		1993	2006	6	14.3411
	1998	7	4.22286		1993	2006	7	15.6003
	1998	8	5.61		1993	2006	8	14.0271
	1998	9	6.03286		1993	2006	9	13.3338
	1998	10	12.0929		1993	2006	10	13.8375
	1998	11	6.56429		1993	2006	11	14.0893
	1998	12	4.70571		1993	2006	12	13.1634
	1998	13	6.57714		1993	2006	13	2.50475
	1998	14	10.4329		1993	2006	14	6.28232
	1998	15	9.74857		1993	2006	15	4.26762
	1998	16	11.8571		1993	2006	16	3.5121
	1998	17	12.3771		1993	2006	17	3.00843
	1998	18	8.02714		1993	2006	18	1.4974
	1998	19	5.87857		1993	2006	19	2.00107
	1998	20	3.65		1993	2006	20	3.5121
	1998	21	2.73714		1993	2006	21	0.99372
	1998	22	4.85714		1993	2006	22	1.74923
	1998	23	5.50143		1993	2006	23	0.99372
	1998	24	9.02571		1993	2006	24	4.51945
	1998	25	2.96143		1993	2006	25	2.75659
	1998	26	2.49857		1993	2006	26	7.03784
	1998	27	4.70714		1993	2006	27	9.55622
	1998	28	2.47		1993	2006	28	11.0672
	1998	29	2		1993	2006	29	19.6297
	1998	30	2.27286		1993	2006	30	22.6518
	1998	31	4.32857		1993	2006	31	9.05254
	1998	32	1.97429		1993	2006	32	3.00843
	1998	33	1.66571		1993	2006	33	5.02313
	1998	34	3.80571		1993	2006	34	6.03048
	1998	35	1.88143		1993	2006	35	6.03048
	1998	36	3.60714		1993	2006	36	11.0672
	1998	37	10.7814		1993	2006	37	10.5636
	1998	38	3.72714		1993	2006	38	7.79335
	1998	39	2.31429		1993	2006	39	10.0363
	1998	40	4.62		1993	2006	40	3.26026
	1998	41	4.32857		1993	2006	41	6.786
	1998	42	4.66571		1993	2006	42	12.8301
	1998	43	11.1129		1993	2006	43	7.03784
	1998	44	24		1993	2006	44	9.80806
	1998	45	15.5629		1993	2006	45	16.6077
	1998	46	8.66714		1993	2006	46	9.55622
	1998	47	3.90571		1993	2006	47	9.80806
	1998	48	3.16857		1993	2006	48	12.3264
	1998	49	2.76143		1993	2006	49	2.00107
	1998	50	11.5457		1993	2006	50	4.26762
	1998	51	4.77429		1993	2006	51	13.3338
	1998	52	3.48286		1993	2006	52	1.4974
	1998	53	3.03		1993	2006	53	0.99372
	1999	1	4.35857		1993	2007	1	7.03784
	1999	2	6.04714		1993	2007	2	5.02313
	1999	3	3.22857		1993	2007	3	4.26762
	1999	4	4.59857		1993	2007	4	16.6077
	1999	5	4.52857		1993	2007	5	15.8522
	1999	6	3.64429		1993	2007	6	15.8522
	1999	7	3.25286		1993	2007	7	4.01578
	1999	8	29.5429		1993	2007	8	1.24556
	1999	9	14.7857		1993	2007	9	0.99372
	1999	10	13.02		1993	2007	10	1.4974
	1999	11	17.8571		1993	2007	11	0.99372
	1999	12	8.28		1993	2007	12	1.24556
	1999	13	9.96143		1993	2007	13	2.00107
	1999	14	23.6286		1993	2007	14	2.75659
	1999	15	15.1571		1993	2007	15	5.77865
	1999	16	17.7143		1993	2007	16	3.87167
	1999	17	20.1714		1993	2007	17	8.29703
	1999	18	24.8429		1993	2007	18	5.27497
	1999	19	33.6		1993	2007	19	2.50475
	1999	20	36.4714		1993	2007	20	7.03784
	1999	21	23.2571		1993	2007	21	12.3264
	1999	22	14.6571		1993	2007	22	8.54886
	1999	23	21.9143		1993	2007	23	8.8007
	1999	24	12.38		1993	2007	24	13.082
	1999	25	8.17		1993	2007	25	12.8301
	1999	26	12.6857		1993	2007	26	5.02313
	1999	27	8.23429		1993	2007	27	7.54151
	1999	28	13.8571		1993	2007	28	5.02313
	1999	29	6.42714		1993	2007	29	9.30438
	1999	30	3.97857		1993	2007	30	2.75659
	1999	31	3.37143		1993	2007	31	1.4974
	1999	32	19.16		1993	2007	32	1.74923
	1999	33	12.3186		1993	2007	33	3.00843
	1999	34	14.4071		1993	2007	34	4.77129
	1999	35	5.26571		1993	2007	35	3.5121
	1999	36	3.28429		1993	2007	36	4.26762
	1999	37	3.08714		1993	2007	37	10.0599
	1999	38	5.24857		1993	2007	38	5.71596
	1999	39	14.29		1993	2007	39	14.0893
	1999	40	10.2871		1993	2007	40	16.2456
	1999	41	4.3		1993	2007	41	16.8595
	1999	42	3.18429		1993	2007	42	15.8522
	1999	43	4.04571		1993	2007	43	22.1481
	1999	44	9.54		1993	2007	44	15.3485
	1999	45	9.41714		1993	2007	45	14.3411
	1999	46	6.26571		1993	2007	46	18.9349
	1999	47	4.84857		1993	2007	47	21.8963
	1999	48	4.20286		1993	2007	48	17.615
	1999	49	7.1		1993	2007	49	9.55622
	1999	50	11.4057		1993	2007	50	21.1408
	1999	51	15.3171		1993	2007	51	23.4073
	1999	52	16.0286		1993	2007	52	0.99372
	1999	53	8.97		1993	2007	53	0.99372
	2000	1	8.43714		1993	2008	1	3.5121
	2000	2	6.00286		1993	2008	2	2.75659
	2000	3	3.77143		1993	2008	3	4.26762
	2000	4	3.14		1993	2008	4	1.4974
	2000	5	13.5743		1993	2008	5	2.50475
	2000	6	12.7071		1993	2008	6	1.4974
	2000	7	10.2686		1993	2008	7	1.4974
	2000	8	11.4571		1993	2008	8	5.02313
	2000	9	11.5829		1993	2008	9	1.24556
	2000	10	9.83857		1993	2008	10	2.00107
	2000	11	12.2271		1993	2008	11	1.24556
	2000	12	7.10714		1993	2008	12	1.74923
	2000	13	6.89429		1993	2008	13	5.77865
	2000	14	6.15		1993	2008	14	8.04519
	2000	15	10.7786		1993	2008	15	13.082
	2000	16	8.98286		1993	2008	16	9.05254
	2000	17	15.5143		1993	2008	17	4.77129
	2000	18	12.2286		1993	2008	18	3.00843
	2000	19	10.1614		1993	2008	19	1.74923
	2000	20	6.78429		1993	2008	20	6.28232
	2000	21	4.78429		1993	2008	21	5.02313
	2000	22	11.1729		1993	2008	22	9.05254
	2000	23	11.8029		1993	2008	23	13.5856
	2000	24	6.19857		1993	2008	24	10.8154
	2000	25	2.99286		1993	2008	25	9.30438
	2000	26	3.95143		1993	2008	26	14.8448
	2000	27	8.50143		1993	2008	27	11.8228
	2000	28	21.38		1993	2008	28	10.0599
	2000	29	11.1014		1993	2008	29	7.7889
	2000	30	6.95714		1993	2008	30	7.03784
	2000	31	8.76714		1993	2008	31	5.77865
	2000	32	12.1914		1993	2008	32	2.25291
	2000	33	3.26286		1993	2008	33	1.4974
	2000	34	3.98857		1993	2008	34	8.04519
	2000	35	5.03714		1993	2008	35	20.6371
	2000	36	5.2		1993	2008	36	20.6371
	2000	37	2.63714		1993	2008	37	19.1261
	2000	38	5.89857		1993	2008	38	20.6371
	2000	39	2.83571		1993	2008	39	23.4073
	2000	40	6.12714		1993	2008	40	15.8522
	2000	41	7.93714		1993	2008	41	21.6444
	2000	42	4.63714		1993	2008	42	16.6077
	2000	43	3.26143		1993	2008	43	20.3853
	2000	44	7.73429		1993	2008	44	19.3779
	2000	45	5.65857		1993	2008	45	11.3191
	2000	46	6.08		1993	2008	46	9.30438
	2000	47	11.1957		1993	2008	47	8.54886
	2000	48	9.19286		1993	2008	48	12.8301
	2000	49	5.52429		1993	2008	49	7.54151
	2000	50	6.31286		1993	2008	50	12.3264
	2000	51	5.01714		1993	2008	51	1.74923
	2000	52	3.47286		1993	2008	52	0.99372
	2000	53	2.87		1993	2008	53	0.99372
	2001	1	16.8043		1993	2009	1	18.8742
	2001	2	12.6557		1993	2009	2	25.6739
	2001	3	5.51286		1993	2009	3	23.1555
	2001	4	10.4814		1993	2009	4	19.3779
	2001	5	5.69143		1993	2009	5	19.6297
	2001	6	8.63		1993	2009	6	17.9842
	2001	7	5.35		1993	2009	7	16.8595
	2001	8	3.66857		1993	2009	8	10.5636
	2001	9	10.2643		1993	2009	9	4.77129
	2001	10	26.2		1993	2009	10	4.26762
	2001	11	30.7143		1993	2009	11	3.27893
	2001	12	29.1857		1993	2009	12	3.00843
	2001	13	17.8714		1993	2009	13	5.89004
	2001	14	16.4171		1993	2009	14	1.24556
	2001	15	19.9857		1993	2009	15	1.24556
	2001	16	12.7714		1993	2009	16	3.26026
	2001	17	26.5429		1993	2009	17	5.27497
	2001	18	18.6143		1993	2009	18	3.26026
	2001	19	10.9443		1993	2009	19	2.00107
	2001	20	12.9614		1993	2009	20	4.26762
	2001	21	7.92143		1993	2009	21	2.50475
	2001	22	7.17		1993	2009	22	2.00107
	2001	23	22.5229		1993	2009	23	5.27497
	2001	24	24.2143		1993	2009	24	3.76394
	2001	25	15.3971		1993	2009	25	2.25291
	2001	26	12.4557		1993	2009	26	6.28232
	2001	27	6.39571		1993	2009	27	7.28967
	2001	28	13.1271		1993	2009	28	3.5121
	2001	29	21.2486		1993	2009	29	3.5121
	2001	30	5.30143		1993	2009	30	3.00843
	2001	31	4.39571		1993	2009	31	2.25291
	2001	32	5.60714		1993	2009	32	2.75659
	2001	33	3.75		1993	2009	33	5.27497
	2001	34	4.40571		1993	2009	34	12.5783
	2001	35	5.42571		1993	2009	35	10.5636
	2001	36	21.0057		1993	2009	36	9.55622
	2001	37	8.53		1993	2009	37	7.79335
	2001	38	12.9514		1993	2009	38	14.3411
	2001	39	9.64571		1993	2009	39	17.3632
	2001	40	7.00143		1993	2009	40	17.3632
	2001	41	6.48286		1993	2009	41	14.0893
	2001	42	3.55429		1993	2009	42	16.6077
	2001	43	4.15		1993	2009	43	15.8522
	2001	44	4.87429		1993	2009	44	15.0967
	2001	45	4.87		1993	2009	45	10.0599
	2001	46	3.73429		1993	2009	46	8.54886
	2001	47	3.08714		1993	2009	47	4.26762
	2001	48	13.2957		1993	2009	48	7.28967
	2001	49	6.48571		1993	2009	49	8.29703
	2001	50	2.86857		1993	2009	50	15.0967
	2001	51	2.34714		1993	2009	51	9.30438
	2001	52	4.55857		1993	2009	52	2.75659
	2001	53	4.61		1993	2009	53	0.99372
	2002	1	2.29429		1993	2010	1	4.51945
	2002	2	2.15286		1993	2010	2	7.28967
	2002	3	2.04714		1993	2010	3	5.27497
	2002	4	8.38		1993	2010	4	8.29703
	2002	5	4.79286		1993	2010	5	6.786
	2002	6	9.20286		1993	2010	6	10.3117
	2002	7	4.81286		1993	2010	7	12.5783
	2002	8	5.11571		1993	2010	8	2.25291
	2002	9	18.6914		1993	2010	9	2.00107
	2002	10	9.38286		1993	2010	10	11.8228
	2002	11	6.72857		1993	2010	11	5.52681
	2002	12	17.7914		1993	2010	12	2.25291
	2002	13	4.11857		1993	2010	13	0.99372
	2002	14	3.73143		1993	2010	14	2.50475
	2002	15	5.12857		1993	2010	15	5.52681
	2002	16	4.40571		1993	2010	16	1.4974
	2002	17	7.14857		1993	2010	17	1.74923
	2002	18	16.1214		1993	2010	18	4.88597
	2002	19	18.4271		1993	2010	19	9.05254
	2002	20	9.20429		1993	2010	20	10.8154
	2002	21	8.77857		1993	2010	21	7.54151
	2002	22	7.93286		1993	2010	22	3.76394
	2002	23	21.85		1993	2010	23	8.8007
	2002	24	7.12143		1993	2010	24	8.04519
	2002	25	3.85714		1993	2010	25	9.05254
	2002	26	9.89		1993	2010	26	10.8154
	2002	27	5.61571		1993	2010	27	12.3264
	2002	28	8.25286		1993	2010	28	15.3485
	2002	29	24.5057		1993	2010	29	9.30438
	2002	30	4.81857		1993	2010	30	3.00843
	2002	31	7.32143		1993	2010	31	0.99372
	2002	32	23.34		1993	2010	32	0.99372
	2002	33	8.65429		1993	2010	33	2.75659
	2002	34	4.27571		1993	2010	34	2.75659
	2002	35	9.11857		1993	2010	35	6.28232
	2002	36	11.3329		1993	2010	36	4.01578
	2002	37	8.55		1993	2010	37	6.28232
	2002	38	8.91		1993	2010	38	9.80806
	2002	39	17.8543		1993	2010	39	16.3558
	2002	40	8.23		1993	2010	40	12.6705
	2002	41	6.58857		1993	2010	41	14.0893
	2002	42	19.51		1993	2010	42	15.8522
	2002	43	16.1229		1993	2010	43	12.5783
	2002	44	16.2743		1993	2010	44	8.04519
	2002	45	22.6714		1993	2010	45	11.1077
	2002	46	20.8714		1993	2010	46	12.0746
	2002	47	11.4743		1993	2010	47	19.6297
	2002	48	11.45		1993	2010	48	19.1261
	2002	49	7.54143		1993	2010	49	21.3926
	2002	50	5.60714		1993	2010	50	20.3853
	2002	51	16.3757		1993	2010	51	23.1555
	2002	52	8.7		1993	2010	52	15.6003
	2002	53	11.5		1993	2010	53	4.51945
	2003	1	10.8829		1993	2011	1	10.5636
	2003	2	4.65714		1993	2011	2	5.02313
	2003	3	3.77571		1993	2011	3	11.5709
	2003	4	4.37286		1993	2011	4	14.0893
	2003	5	5.19429		1993	2011	5	7.53706
	2003	6	4.45		1993	2011	6	5.77865
	2003	7	3.11429		1993	2011	7	10.0599
	2003	8	2.93143		1993	2011	8	14.0893
	2003	9	6.18857		1993	2011	9	13.3338
	2003	10	7.61143		1993	2011	10	7.28967
	2003	11	8.07		1993	2011	11	12.8301
	2003	12	5.53		1993	2011	12	9.80806
	2003	13	10.7857		1993	2011	13	11.5709
	2003	14	9.16857		1993	2011	14	6.53416
	2003	15	6.56857		1993	2011	15	6.53416
	2003	16	7.02857		1993	2011	16	7.54151
	2003	17	5.77571		1993	2011	17	5.77865
	2003	18	9.19286		1993	2011	18	11.3191
	2003	19	5.35143		1993	2011	19	20.6371
	2003	20	8.73143		1993	2011	20	18.6224
	2003	21	7.40143		1993	2011	21	12.8301
	2003	22	3.25714		1993	2011	22	9.05254
	2003	23	9.84286		1993	2011	23	14.8448
	2003	24	7.46286		1993	2011	24	13.5856
	2003	25	3.86143		1993	2011	25	5.02313
	2003	26	2.90571		1993	2011	26	1.74923
	2003	27	4.53286		1993	2011	27	3.26026
	2003	28	1.79429		1993	2011	28	2.50475
	2003	29	2.20571		1993	2011	29	1.24556
	2003	30	3.42714		1993	2011	30	0.99372
	2003	31	3.66143		1993	2011	31	0.99372
	2003	32	1.27857		1993	2011	32	0.99372
	2003	33	1.41571		1993	2011	33	0.99372
	2003	34	1.37143		1993	2011	34	14.0893
	2003	35	6.43143		1993	2011	35	9.05254
	2003	36	2.69286		1993	2011	36	5.52681
	2003	37	4.45714		1993	2011	37	6.786
	2003	38	2.04429		1993	2011	38	13.082
	2003	39	3.68286		1993	2011	39	13.5856
	2003	40	17.6414		1993	2011	40	8.29703
	2003	41	10.7771		1993	2011	41	12.0746
	2003	42	4.10286		1993	2011	42	11.5709
	2003	43	4.53571		1993	2011	43	12.0746
	2003	44	7.44429		1993	2011	44	9.05254
	2003	45	3.73714		1993	2011	45	11.5709
	2003	46	4.32		1993	2011	46	18.6224
	2003	47	3.27143		1993	2011	47	18.6224
	2003	48	5.75143		1993	2011	48	10.5636
	2003	49	5.43143		1993	2011	49	2.25291
	2003	50	4.16286		1993	2011	50	2.00107
	2003	51	4.31571		1993	2011	51	1.24556
	2003	52	3.18429		1993	2011	52	1.74923
	2003	53	2.83		1993	2011	53	0.99372
	2004	1	2.50286		1993	2012	1	2.25291
	2004	2	26.5357		1993	2012	2	5.52681
	2004	3	13.6886		1993	2012	3	6.03048
	2004	4	7.20857		1993	2012	4	6.53416
	2004	5	5.84429		1993	2012	5	13.3338
	2004	6	9.98		1993	2012	6	24.6665
	2004	7	4.80571		1993	2012	7	12.8301
	2004	8	6.47286		1993	2012	8	5.27497
	2004	9	4.31857		1993	2012	9	6.786
	2004	10	6.04		1993	2012	10	5.27497
	2004	11	11.3629		1993	2012	11	6.28232
	2004	12	14.7586		1993	2012	12	5.52681
	2004	13	10.03		1993	2012	13	2.50475
	2004	14	14.6571		1993	2012	14	7.54151
	2004	15	9.87143		1993	2012	15	10.5636
	2004	16	11.9814		1993	2012	16	11.8228
	2004	17	16.64		1993	2012	17	9.05254
	2004	18	11.6086		1993	2012	18	6.03048
	2004	19	12.8714		1993	2012	19	4.01578
	2004	20	8.42		1993	2012	20	3.76394
	2004	21	8.32		1993	2012	21	3.00843
	2004	22	22.8429		1993	2012	22	3.00843
	2004	23	11.7686		1993	2012	23	4.51945
	2004	24	6.23143		1993	2012	24	6.786
	2004	25	6.67857		1993	2012	25	6.28232
	2004	26	3.78571		1993	2012	26	4.77129
	2004	27	4.77143		1993	2012	27	8.54886
	2004	28	9.32143		1993	2012	28	3.5121
	2004	29	3.75143		1993	2012	29	2.50475
	2004	30	3.55143		1993	2012	30	4.77129
	2004	31	3.26		1993	2012	31	1.74923
	2004	32	4.15429		1993	2012	32	1.24556
	2004	33	6.66		1993	2012	33	7.28967
	2004	34	15.9343		1993	2012	34	14.3411
	2004	35	7.33		1993	2012	35	13.3338
	2004	36	3.21714		1993	2012	36	14.3411
	2004	37	4.17857		1993	2012	37	15.3485
	2004	38	2.80714		1993	2012	38	14.0893
	2004	39	6.95571		1993	2012	39	8.29703
	2004	40	2.38143		1993	2012	40	9.05254
	2004	41	3.40857		1993	2012	41	10.811
	2004	42	12		1993	2012	42	8.29703
	2004	43	11.9329		1993	2012	43	14.593
	2004	44	5.76		1993	2012	44	9.30438
	2004	45	3.72429		1993	2012	45	8.8007
	2004	46	2.61		1993	2012	46	16.8595
	2004	47	3.20286		1993	2012	47	16.3558
	2004	48	2.36429		1993	2012	48	20.1334
	2004	49	1.96714		1993	2012	49	18.8742
	2004	50	1.72429		1993	2012	50	19.1261
	2004	51	4.32714		1993	2012	51	13.3338
	2004	52	3.12		1993	2012	52	1.4974
	2004	53	2.07		1993	2012	53	0.99372
	2005	1	4.29571		1993	2013	1	6.03048
	2005	2	4.32		1993	2013	2	20.1334
	2005	3	3.85143		1993	2013	3	19.1261
	2005	4	4.35571		1993	2013	4	18.8742
	2005	5	2.17143		1993	2013	5	2.00107
	2005	6	2.20857		1993	2013	6	10.8154
	2005	7	16.4157		1993	2013	7	15.6003
	2005	8	4.07143		1993	2013	8	15.0967
	2005	9	2.56		1993	2013	9	19.1261
	2005	10	2.52		1993	2013	10	5.02313
	2005	11	8.41857		1993	2013	11	10.0599
	2005	12	22.8714		1993	2013	12	7.28967
	2005	13	16.9657		1993	2013	13	3.76394
	2005	14	8.90286		1993	2013	14	12.8301
	2005	15	11.84		1993	2013	15	15.8522
	2005	16	23.7429		1993	2013	16	4.76684
	2005	17	17.1714		1993	2013	17	1.74923
	2005	18	14.4286		1993	2013	18	1.24556
	2005	19	9.82571		1993	2013	19	0.99372
	2005	20	9.68571		1993	2013	20	0.99372
	2005	21	13.7043		1993	2013	21	8.8007
	2005	22	7.04857		1993	2013	22	4.51945
	2005	23	6.67571		1993	2013	23	2.00107
	2005	24	5.65857		1993	2013	24	0.99372
	2005	25	2.92429		1993	2013	25	1.4974
	2005	26	6.3		1993	2013	26	0.99372
	2005	27	9.22286		1993	2013	27	3.5121
	2005	28	4.78		1993	2013	28	0.99372
	2005	29	2.83286		1993	2013	29	7.03784
	2005	30	2.34429		1993	2013	30	12.8301
	2005	31	10.5043		1993	2013	31	1.74923
	2005	32	2.53286		1993	2013	32	1.4974
	2005	33	4.87		1993	2013	33	5.02313
	2005	34	47.8143		1993	2013	34	9.30438
	2005	35	7.62		1993	2013	35	14.593
	2005	36	4.83714		1993	2013	36	14.8448
	2005	37	16.2271		1993	2013	37	16.104
	2005	38	13.2714		1993	2013	38	13.8375
	2005	39	4.57429		1993	2013	39	17.8669
	2005	40	20.5929		1993	2013	40	10.3117
	2005	41	4.92		1993	2013	41	15.6003
	2005	42	3.74571		1993	2013	42	10.3117
	2005	43	5.55857		1993	2013	43	4.01578
	2005	44	3.25714		1993	2013	44	2.75659
	2005	45	4.49429		1993	2013	45	6.28232
	2005	46	3.24286		1993	2013	46	13.5856
	2005	47	2.90429		1993	2013	47	17.615
	2005	48	2.79286		1993	2013	48	11.8228
	2005	49	3.63714		1993	2013	49	9.55622
	2005	50	2.95143		1993	2013	50	19.1261
	2005	51	3.23286		1993	2013	51	8.54886
	2005	52	2.75143		1993	2013	52	1.4974
	2005	53	13.3		1993	2013	53	0.99372
	2006	1	4.69143		1993	2014	1	3.26026
	2006	2	2.98857		1993	2014	2	10.5636
	2006	3	3.81286		1993	2014	3	19.3779
	2006	4	2.98429		1993	2014	4	21.3926
	2006	5	2.87571		1993	2014	5	19.1261
	2006	6	2.84286		1993	2014	6	9.80806
	2006	7	6.50857		1993	2014	7	8.8007
	2006	8	4.16286		1993	2014	8	10.0599
	2006	9	3.78714		1993	2014	9	14.8448
	2006	10	13.3371		1993	2014	10	8.29703
	2006	11	4.52571		1993	2014	11	7.28967
	2006	12	11.2829		1993	2014	12	5.52681
	2006	13	39.4		1993	2014	13	8.04519
	2006	14	16.7029		1993	2014	14	6.53416
	2006	15	30.8714		1993	2014	15	5.52681
	2006	16	18.6857		1993	2014	16	4.26762
	2006	17	22.7		1993	2014	17	8.54886
	2006	18	8.09429		1993	2014	18	3.00843
	2006	19	14.79		1993	2014	19	3.5121
	2006	20	16.7086		1993	2014	20	7.28967
	2006	21	8.80857		1993	2014	21	8.29703
	2006	22	23.1643		1993	2014	22	7.54151
	2006	23	6.40429		1993	2014	23	3.00843
	2006	24	5.26571		1993	2014	24	6.03048
	2006	25	5.09571		1993	2014	25	3.5121
	2006	26	4.70714		1993	2014	26	5.77865
	2006	27	8.71857		1993	2014	27	1.74923
	2006	28	4.72143		1993	2014	28	0.99372
	2006	29	3.69143		1993	2014	29	2.50475
	2006	30	4.25		1993	2014	30	1.24556
	2006	31	10.7314		1993	2014	31	1.24556
	2006	32	13.6114		1993	2014	32	1.24556
	2006	33	14.8886		1993	2014	33	1.4974
	2006	34	5.76143		1993	2014	34	3.76394
	2006	35	15.1471		1993	2014	35	4.01133
	2006	36	4.96714		1993	2014	36	5.27497
	2006	37	4.23143		1993	2014	37	11.5709
	2006	38	14.4943		1993	2014	38	11.8228
	2006	39	6.82286		1993	2014	39	11.8228
	2006	40	14.95		1993	2014	40	12.8301
	2006	41	5.88429		1993	2014	41	12.5783
	2006	42	4.95857		1993	2014	42	12.8301
	2006	43	5.09143		1993	2014	43	11.0672
	2006	44	4.32571		1993	2014	44	13.8375
	2006	45	4.19429		1993	2014	45	15.8522
	2006	46	4.95143		1993	2014	46	17.8669
	2006	47	6.40286		1993	2014	47	20.8889
	2006	48	5.55571		1993	2014	48	15.8522
	2006	49	10.4029		1993	2014	49	24.6665
	2006	50	6.55857		1993	2014	50	11.5709
	2006	51	5.51		1993	2014	51	4.51945
	2006	52	4.39714		1993	2014	52	8.04519
	2006	53	4.22		1993	2014	53	0.99372
	2007	1	11.15		1993	2015	1	7.03784
	2007	2	6.59286		1993	2015	2	2.00107
	2007	3	5.45		1993	2015	3	13.8375
	2007	4	4.82571		1993	2015	4	11.0672
	2007	5	4.21143		1993	2015	5	16.3558
	2007	6	4.75429		1993	2015	6	15.8522
	2007	7	8.31		1993	2015	7	17.1114
	2007	8	5.16143		1993	2015	8	10.5636
	2007	9	25.16		1993	2015	9	6.28232
	2007	10	8.03286		1993	2015	10	10.3117
	2007	11	6.25286		1993	2015	11	7.79335
	2007	12	6.57714		1993	2015	12	13.3338
	2007	13	7.47286		1993	2015	13	5.52681
	2007	14	10.4186		1993	2015	14	6.786
	2007	15	7.08857		1993	2015	15	6.786
	2007	16	6.04857		1993	2015	16	8.8007
	2007	17	5.14143		1993	2015	17	5.52681
	2007	18	8.79571		1993	2015	18	1.74923
	2007	19	5.27		1993	2015	19	2.25291
	2007	20	16.1514		1993	2015	20	3.00843
	2007	21	6.15714		1993	2015	21	2.50475
	2007	22	24.7971		1993	2015	22	1.4974
	2007	23	6.44714		1993	2015	23	2.00107
	2007	24	7.87		1993	2015	24	4.77129
	2007	25	12.6971		1993	2015	25	2.00107
	2007	26	8.33857		1993	2015	26	4.77129
	2007	27	31.62		1993	2015	27	12.5783
	2007	28	23.55		1993	2015	28	14.0893
	2007	29	18.09		1993	2015	29	19.8816
	2007	30	14.3414		1993	2015	30	10.3117
	2007	31	13.38		1993	2015	31	2.50475
	2007	32	45.3743		1993	2015	32	7.7889
	2007	33	8.62571		1993	2015	33	9.30438
	2007	34	6.35714		1993	2015	34	3.26026
	2007	35	7.49714		1993	2015	35	11.0672
	2007	36	5.91714		1993	2015	36	8.29703
	2007	37	3.36571		1993	2015	37	5.52681
	2007	38	11.4814		1993	2015	38	9.80806
	2007	39	6.86143		1993	2015	39	8.54886
	2007	40	9.89571		1993	2015	40	14.0893
	2007	41	3.57857		1993	2015	41	18.1187
	2007	42	3.08286		1993	2015	42	20.8889
	2007	43	2.54143		1993	2015	43	14.3411
	2007	44	2.90429		1993	2015	44	17.8669
	2007	45	2.48286		1993	2015	45	8.54886
	2007	46	3.19571		1993	2015	46	4.26762
	2007	47	7.65286		1993	2015	47	12.3264
	2007	48	3.71429		1993	2015	48	12.0746
	2007	49	19.5229		1993	2015	49	11.0672
	2007	50	10.5957		1993	2015	50	11.0672
	2007	51	3.54143		1993	2015	51	0.99372
	2007	52	2.75		1993	2015	52	2.25291
	2007	53	2.62		1993	2015	53	0.99372
	2008	1	9.63		1994	2001	1	1.2626
	2008	2	6.77571		1994	2001	2	14.1063
	2008	3	7.14714		1994	2001	3	18.3876
	2008	4	6.30857		1994	2001	4	12.8472
	2008	5	3.51429		1994	2001	5	15.1137
	2008	6	6.82143		1994	2001	6	9.8251
	2008	7	2.96429		1994	2001	7	6.5512
	2008	8	3.81143		1994	2001	8	7.30671
	2008	9	12.2471		1994	2001	9	18.3876
	2008	10	4.72714		1994	2001	10	10.8324
	2008	11	12.8071		1994	2001	11	3.78098
	2008	12	5.23714		1994	2001	12	2.77363
	2008	13	6.89857		1994	2001	13	3.2773
	2008	14	6.97857		1994	2001	14	7.70865
	2008	15	24.7429		1994	2001	15	8.81774
	2008	16	16.3671		1994	2001	16	12.5953
	2008	17	16.2714		1994	2001	17	13.6027
	2008	18	10.1114		1994	2001	18	7.05488
	2008	19	6.93		1994	2001	19	8.31407
	2008	20	6.37286		1994	2001	20	10.3288
	2008	21	4.38286		1994	2001	21	6.80304
	2008	22	3.51143		1994	2001	22	8.06223
	2008	23	9.04429		1994	2001	23	9.32142
	2008	24	10.78		1994	2001	24	8.04542
	2008	25	6.70143		1994	2001	25	9.06958
	2008	26	3.63571		1994	2001	26	10.5806
	2008	27	5.05286		1994	2001	27	12.5953
	2008	28	23.3529		1994	2001	28	8.5659
	2008	29	8.46429		1994	2001	29	5.29201
	2008	30	4.47714		1994	2001	30	2.26995
	2008	31	6.33		1994	2001	31	2.01811
	2008	32	6.87714		1994	2001	32	3.52914
	2008	33	14.8657		1994	2001	33	3.78098
	2008	34	5.99143		1994	2001	34	9.8251
	2008	35	3.70714		1994	2001	35	9.57326
	2008	36	9.86857		1994	2001	36	8.5659
	2008	37	16.1529		1994	2001	37	8.31407
	2008	38	7.46857		1994	2001	38	7.35661
	2008	39	3.57571		1994	2001	39	9.0406
	2008	40	4.93286		1994	2001	40	6.04752
	2008	41	4.43143		1994	2001	41	3.69208
	2008	42	4.64286		1994	2001	42	4.78833
	2008	43	4.11286		1994	2001	43	11.0843
	2008	44	13.37		1994	2001	44	9.32142
	2008	45	5.73429		1994	2001	45	11.588
	2008	46	4.83857		1994	2001	46	23.1725
	2008	47	5.34143		1994	2001	47	19.3949
	2008	48	3.65857		1994	2001	48	15.8692
	2008	49	4.88286		1994	2001	49	15.8692
	2008	50	3.65714		1994	2001	50	27.2019
	2008	51	5.78		1994	2001	51	25.9427
	2008	52	4.39286		1994	2001	52	4.28466
	2008	53	3.76		1994	2001	53	4.53649
	2009	1	2.94143		1994	2002	1	22.1652
	2009	2	2.74571		1994	2002	2	34.5052
	2009	3	5.52286		1994	2002	3	21.4097
	2009	4	8.74		1994	2002	4	17.3802
	2009	5	2.82286		1994	2002	5	6.5512
	2009	6	4.52714		1994	2002	6	2.52179
	2009	7	4.23286		1994	2002	7	6.04752
	2009	8	3.21714		1994	2002	8	7.30671
	2009	9	6.43857		1994	2002	9	6.5512
	2009	10	8.46		1994	2002	10	7.05488
	2009	11	12.4343		1994	2002	11	2.01811
	2009	12	10.1257		1994	2002	12	3.2773
	2009	13	16.6471		1994	2002	13	6.29936
	2009	14	23.8		1994	2002	14	4.78833
	2009	15	21.2857		1994	2002	15	11.3756
	2009	16	11.6257		1994	2002	16	13.099
	2009	17	9.64429		1994	2002	17	9.8251
	2009	18	8.21857		1994	2002	18	6.5512
	2009	19	7.18		1994	2002	19	3.78098
	2009	20	9.09571		1994	2002	20	3.78098
	2009	21	9.41286		1994	2002	21	6.29936
	2009	22	4.58143		1994	2002	22	6.04752
	2009	23	3.38143		1994	2002	23	8.62894
	2009	24	8.98571		1994	2002	24	9.32142
	2009	25	20.0543		1994	2002	25	10.3288
	2009	26	7.33571		1994	2002	26	8.06223
	2009	27	13.38		1994	2002	27	7.81039
	2009	28	5.56429		1994	2002	28	4.78833
	2009	29	18.1814		1994	2002	29	4.53649
	2009	30	10.4171		1994	2002	30	3.2773
	2009	31	5.16571		1994	2002	31	5.79569
	2009	32	4.47286		1994	2002	32	4.28466
	2009	33	2.50286		1994	2002	33	7.01763
	2009	34	2.58571		1994	2002	34	9.8251
	2009	35	2.48143		1994	2002	35	17.3802
	2009	36	6.10714		1994	2002	36	14.1063
	2009	37	1.98857		1994	2002	37	15.8692
	2009	38	1.87714		1994	2002	38	22.1652
	2009	39	1.66286		1994	2002	39	18.6394
	2009	40	1.53286		1994	2002	40	14.3582
	2009	41	2.53857		1994	2002	41	9.8251
	2009	42	1.89143		1994	2002	42	13.8545
	2009	43	2.70571		1994	2002	43	7.05488
	2009	44	4.36143		1994	2002	44	10.8324
	2009	45	4.07286		1994	2002	45	11.3361
	2009	46	9.22		1994	2002	46	6.5512
	2009	47	5.41714		1994	2002	47	2.77363
	2009	48	4.29857		1994	2002	48	5.54385
	2009	49	21.2957		1994	2002	49	14.1063
	2009	50	7.25		1994	2002	50	21.4097
	2009	51	6.67143		1994	2002	51	15.1137
	2009	52	22.2643		1994	2002	52	1.01076
	2009	53	38.9		1994	2002	53	1.01076
	2010	1	8.81429		1994	2003	1	5.04017
	2010	2	4.27714		1994	2003	2	17.1284
	2010	3	4.11857		1994	2003	3	3.52914
	2010	4	3.08429		1994	2003	4	6.04752
	2010	5	2.72714		1994	2003	5	12.8472
	2010	6	3.20429		1994	2003	6	14.8619
	2010	7	2.67143		1994	2003	7	20.4023
	2010	8	5.40714		1994	2003	8	20.906
	2010	9	14.8757		1994	2003	9	15.8692
	2010	10	3.84571		1994	2003	10	11.3361
	2010	11	2.85143		1994	2003	11	12.5953
	2010	12	15.7143		1994	2003	12	8.5659
	2010	13	8.79571		1994	2003	13	4.53649
	2010	14	6.89714		1994	2003	14	3.78098
	2010	15	5.94857		1994	2003	15	13.7052
	2010	16	5.24571		1994	2003	16	3.2773
	2010	17	5.51429		1994	2003	17	4.03282
	2010	18	8.43571		1994	2003	18	1.76627
	2010	19	11.9343		1994	2003	19	5.29201
	2010	20	11.6957		1994	2003	20	6.80304
	2010	21	4.83143		1994	2003	21	7.55855
	2010	22	14.1271		1994	2003	22	7.81039
	2010	23	16.9271		1994	2003	23	9.57326
	2010	24	15.04		1994	2003	24	10.775
	2010	25	16.36		1994	2003	25	5.79569
	2010	26	5.21714		1994	2003	26	10.5806
	2010	27	5.28429		1994	2003	27	5.54385
	2010	28	3.22714		1994	2003	28	11.6082
	2010	29	2.62429		1994	2003	29	14.1063
	2010	30	6.32857		1994	2003	30	9.32142
	2010	31	7.38429		1994	2003	31	3.02547
	2010	32	5.53429		1994	2003	32	16.121
	2010	33	15.5957		1994	2003	33	10.8324
	2010	34	9.8		1994	2003	34	9.57326
	2010	35	15.11		1994	2003	35	7.55855
	2010	36	4.41857		1994	2003	36	4.03282
	2010	37	5.24571		1994	2003	37	7.30671
	2010	38	3.35286		1994	2003	38	7.55855
	2010	39	7.68429		1994	2003	39	16.8766
	2010	40	3.28429		1994	2003	40	11.3361
	2010	41	2.45286		1994	2003	41	4.28466
	2010	42	3.36		1994	2003	42	12.5953
	2010	43	8.08857		1994	2003	43	19.3949
	2010	44	6.64857		1994	2003	44	10.5806
	2010	45	4.16714		1994	2003	45	6.80304
	2010	46	9.10143		1994	2003	46	17.8839
	2010	47	5.41857		1994	2003	47	12.3435
	2010	48	3.73143		1994	2003	48	16.121
	2010	49	28.2671		1994	2003	49	14.61
	2010	50	8.88429		1994	2003	50	12.8472
	2010	51	5.37286		1994	2003	51	6.5512
	2010	52	7.01571		1994	2003	52	1.01076
	2010	53	4.85		1994	2003	53	1.01076
	2011	1	4.55429		1994	2004	1	11.8398
	2011	2	14.9514		1994	2004	2	8.31407
	2011	3	6.85714		1994	2004	3	7.70266
	2011	4	3.60429		1994	2004	4	18.8913
	2011	5	2.75429		1994	2004	5	8.31407
	2011	6	2.68571		1994	2004	6	3.78098
	2011	7	2.62571		1994	2004	7	3.52914
	2011	8	2.84143		1994	2004	8	5.54385
	2011	9	4.49571		1994	2004	9	22.417
	2011	10	3.61429		1994	2004	10	19.3949
	2011	11	6.68857		1994	2004	11	9.32142
	2011	12	6.41714		1994	2004	12	4.78833
	2011	13	6.72429		1994	2004	13	8.31407
	2011	14	9.25714		1994	2004	14	3.78098
	2011	15	4.02857		1994	2004	15	5.29201
	2011	16	2.49286		1994	2004	16	9.32142
	2011	17	2.32		1994	2004	17	5.79569
	2011	18	2.49571		1994	2004	18	9.32142
	2011	19	2.26286		1994	2004	19	14.8619
	2011	20	7.14857		1994	2004	20	8.81774
	2011	21	2.68143		1994	2004	21	8.81774
	2011	22	7.50714		1994	2004	22	9.57326
	2011	23	9.41857		1994	2004	23	11.1405
	2011	24	4.60143		1994	2004	24	9.57326
	2011	25	17.4771		1994	2004	25	10.5806
	2011	26	5.83857		1994	2004	26	7.81039
	2011	27	3.49429		1994	2004	27	8.06223
	2011	28	9.11714		1994	2004	28	4.28466
	2011	29	9.64143		1994	2004	29	8.81774
	2011	30	10.26		1994	2004	30	5.04017
	2011	31	3.96571		1994	2004	31	5.79569
	2011	32	4.90714		1994	2004	32	11.0843
	2011	33	4.04		1994	2004	33	5.29201
	2011	34	3.37571		1994	2004	34	6.29936
	2011	35	3.56429		1994	2004	35	8.31407
	2011	36	7.27		1994	2004	36	16.6247
	2011	37	2.98429		1994	2004	37	13.099
	2011	38	9.11286		1994	2004	38	8.31407
	2011	39	2.96143		1994	2004	39	15.9861
	2011	40	3.43286		1994	2004	40	15.3655
	2011	41	11.8914		1994	2004	41	13.6027
	2011	42	4.01429		1994	2004	42	14.3582
	2011	43	2.82857		1994	2004	43	10.3288
	2011	44	2.40429		1994	2004	44	5.04017
	2011	45	2.19857		1994	2004	45	7.81039
	2011	46	1.99857		1994	2004	46	8.31407
	2011	47	1.86571		1994	2004	47	14.3582
	2011	48	1.81571		1994	2004	48	16.3729
	2011	49	7.06429		1994	2004	49	14.1063
	2011	50	10.04		1994	2004	50	19.1431
	2011	51	12.61		1994	2004	51	9.8251
	2011	52	7.69571		1994	2004	52	1.76627
	2011	53	12.7		1994	2004	53	1.01076
	2012	1	20.1714		1994	2005	1	1.01076
	2012	2	7.55857		1994	2005	2	1.01076
	2012	3	5.73429		1994	2005	3	1.51444
	2012	4	8.75714		1994	2005	4	8.31407
	2012	5	4.46286		1994	2005	5	5.54385
	2012	6	4.02714		1994	2005	6	5.54385
	2012	7	2.55571		1994	2005	7	4.98199
	2012	8	3.00571		1994	2005	8	17.3802
	2012	9	7.83857		1994	2005	9	22.9207
	2012	10	5.06857		1994	2005	10	24.9354
	2012	11	6.49286		1994	2005	11	9.32142
	2012	12	8.05857		1994	2005	12	1.2626
	2012	13	8.47857		1994	2005	13	1.01076
	2012	14	11.9029		1994	2005	14	8.5659
	2012	15	13.1386		1994	2005	15	17.3802
	2012	16	11.5529		1994	2005	16	16.121
	2012	17	11.9086		1994	2005	17	13.6027
	2012	18	10.4986		1994	2005	18	6.80304
	2012	19	9.14571		1994	2005	19	13.099
	2012	20	5.35714		1994	2005	20	9.06958
	2012	21	7.34429		1994	2005	21	8.81774
	2012	22	3.24		1994	2005	22	11.588
	2012	23	9.89		1994	2005	23	10.3288
	2012	24	7.99571		1994	2005	24	6.39232
	2012	25	3.51286		1994	2005	25	14.3582
	2012	26	6.64714		1994	2005	26	14.1063
	2012	27	9.56429		1994	2005	27	10.3288
	2012	28	3.53571		1994	2005	28	9.32142
	2012	29	3.34714		1994	2005	29	6.29936
	2012	30	2.41857		1994	2005	30	4.78833
	2012	31	2.90143		1994	2005	31	1.42065
	2012	32	3.30714		1994	2005	32	1.01076
	2012	33	2.12571		1994	2005	33	1.01076
	2012	34	3.2		1994	2005	34	4.03282
	2012	35	14.55		1994	2005	35	4.28466
	2012	36	4.20571		1994	2005	36	8.81774
	2012	37	12.1986		1994	2005	37	14.3582
	2012	38	8.06143		1994	2005	38	6.95982
	2012	39	8.30429		1994	2005	39	7.42293
	2012	40	4.73571		1994	2005	40	7.81039
	2012	41	23.5129		1994	2005	41	10.8324
	2012	42	7.69714		1994	2005	42	6.15068
	2012	43	6.00429		1994	2005	43	6.5512
	2012	44	11.6		1994	2005	44	2.77363
	2012	45	22.5243		1994	2005	45	10.8324
	2012	46	10.9771		1994	2005	46	18.8913
	2012	47	5.74286		1994	2005	47	22.9207
	2012	48	7.30143		1994	2005	48	23.928
	2012	49	11.07		1994	2005	49	22.1652
	2012	50	11.3529		1994	2005	50	23.4244
	2012	51	19.5714		1994	2005	51	19.1431
	2012	52	21.3		1994	2005	52	3.78098
	2012	53	9.82		1994	2005	53	1.01076
	2013	1	8.09857		1994	2006	1	13.6027
	2013	2	7.59571		1994	2006	2	20.4023
	2013	3	5.58571		1994	2006	3	18.1358
	2013	4	4.61571		1994	2006	4	22.417
	2013	5	21.7529		1994	2006	5	24.1799
	2013	6	10.1343		1994	2006	6	21.6615
	2013	7	6.41		1994	2006	7	22.1652
	2013	8	5.22571		1994	2006	8	18.3876
	2013	9	4.46286		1994	2006	9	19.3949
	2013	10	10.2757		1994	2006	10	20.1505
	2013	11	7.83286		1994	2006	11	21.4097
	2013	12	7.79429		1994	2006	12	17.3802
	2013	13	12.5486		1994	2006	13	2.33526
	2013	14	10.3714		1994	2006	14	6.04752
	2013	15	24.1486		1994	2006	15	4.28466
	2013	16	31.8143		1994	2006	16	3.52914
	2013	17	18.1429		1994	2006	17	2.77363
	2013	18	18.6571		1994	2006	18	1.51444
	2013	19	15.0143		1994	2006	19	2.01811
	2013	20	9.65143		1994	2006	20	3.52914
	2013	21	12.04		1994	2006	21	1.01076
	2013	22	42.5571		1994	2006	22	1.76627
	2013	23	11.5543		1994	2006	23	1.01076
	2013	24	7.72		1994	2006	24	4.53649
	2013	25	6.21571		1994	2006	25	2.77363
	2013	26	5.85571		1994	2006	26	6.80304
	2013	27	4.80286		1994	2006	27	9.06958
	2013	28	2.84857		1994	2006	28	11.0843
	2013	29	3.51714		1994	2006	29	19.1431
	2013	30	8.77429		1994	2006	30	22.1652
	2013	31	4.83857		1994	2006	31	8.81774
	2013	32	3.21143		1994	2006	32	2.77363
	2013	33	1.98429		1994	2006	33	4.78833
	2013	34	2.79143		1994	2006	34	6.04752
	2013	35	2.25571		1994	2006	35	5.04017
	2013	36	4.91		1994	2006	36	10.3288
	2013	37	5.77714		1994	2006	37	9.57326
	2013	38	9.33571		1994	2006	38	7.55855
	2013	39	2.09714		1994	2006	39	8.81774
	2013	40	3.45429		1994	2006	40	2.77363
	2013	41	10.7429		1994	2006	41	6.5512
	2013	42	10.3186		1994	2006	42	12.0916
	2013	43	10.98		1994	2006	43	7.05488
	2013	44	17.3071		1994	2006	44	9.8251
	2013	45	19.8071		1994	2006	45	16.121
	2013	46	7.52143		1994	2006	46	9.06958
	2013	47	5.86429		1994	2006	47	9.8251
	2013	48	3.82714		1994	2006	48	11.8398
	2013	49	3.08571		1994	2006	49	2.01811
	2013	50	2.33		1994	2006	50	4.03282
	2013	51	3.63429		1994	2006	51	13.099
	2013	52	8.39		1994	2006	52	1.51444
	2013	53	5.42		1994	2006	53	1.01076
	2014	1	12.33		1994	2007	1	9.57326
	2014	2	9.56286		1994	2007	2	7.20498
	2014	3	7.22143		1994	2007	3	11.588
	2014	4	5.21429		1994	2007	4	18.6394
	2014	5	3.81714		1994	2007	5	19.6468
	2014	6	6.49143		1994	2007	6	19.1431
	2014	7	10.2329		1994	2007	7	10.0769
	2014	8	8.65714		1994	2007	8	7.05488
	2014	9	7.57		1994	2007	9	1.2626
	2014	10	7.19		1994	2007	10	2.01811
	2014	11	9.84429		1994	2007	11	1.51444
	2014	12	10.4443		1994	2007	12	2.26995
	2014	13	7.44429		1994	2007	13	2.77363
	2014	14	11.6614		1994	2007	14	7.05488
	2014	15	7.81143		1994	2007	15	8.31407
	2014	16	4.42571		1994	2007	16	8.81774
	2014	17	19.6129		1994	2007	17	13.3508
	2014	18	19.3129		1994	2007	18	7.55855
	2014	19	12.2671		1994	2007	19	6.80304
	2014	20	12.16		1994	2007	20	10.3288
	2014	21	11.1029		1994	2007	21	16.6247
	2014	22	8.26571		1994	2007	22	12.8472
	2014	23	4.74857		1994	2007	23	12.5953
	2014	24	3.62143		1994	2007	24	14.3582
	2014	25	4.01571		1994	2007	25	14.1063
	2014	26	3.18857		1994	2007	26	5.04017
	2014	27	13.7143		1994	2007	27	8.5659
	2014	28	37.5714		1994	2007	28	6.29936
	2014	29	17.9414		1994	2007	29	10.0805
	2014	30	31.5857		1994	2007	30	3.02547
	2014	31	19.7		1994	2007	31	2.01811
	2014	32	24.8214		1994	2007	32	2.01811
	2014	33	12.46		1994	2007	33	4.03282
	2014	34	9.23286		1994	2007	34	6.04752
	2014	35	14.4529		1994	2007	35	5.29201
	2014	36	4.99714		1994	2007	36	5.79569
	2014	37	4.38429		1994	2007	37	11.8398
	2014	38	12.8686		1994	2007	38	10.835
	2014	39	5.04429		1994	2007	39	5.73729
	2014	40	6.32857		1994	2007	40	8.78533
	2014	41	8.25571		1994	2007	41	11.8644
	2014	42	7.71		1994	2007	42	8.5659
	2014	43	8.86429		1994	2007	43	20.1505
	2014	44	3.43		1994	2007	44	14.3582
	2014	45	8.98429		1994	2007	45	13.0744
	2014	46	15.8357		1994	2007	46	17.8839
	2014	47	7.32429		1994	2007	47	21.1578
	2014	48	4.25286		1994	2007	48	16.8766
	2014	49	3.19143		1994	2007	49	7.05488
	2014	50	3.56857		1994	2007	50	19.8986
	2014	51	6.81429		1994	2007	51	21.4097
	2014	52	3.03857		1994	2007	52	1.01076
	2014	53	2.73		1994	2007	53	1.01076
	2015	1	10.8643		1994	2008	1	5.04017
	2015	2	8.15286		1994	2008	2	14.3582
	2015	3	5.69286		1994	2008	3	11.3361
	2015	4	3.68429		1994	2008	4	4.03282
	2015	5	4.47		1994	2008	5	7.26301
	2015	6	3.04857		1994	2008	6	7.81039
	2015	7	3.52857		1994	2008	7	11.0843
	2015	8	4.91571		1994	2008	8	10.0769
	2015	9	18.0243		1994	2008	9	4.03282
	2015	10	8.39143		1994	2008	10	6.29936
	2015	11	6.94429		1994	2008	11	1.51444
	2015	12	9.19143		1994	2008	12	4.28466
	2015	13	20.4486		1994	2008	13	11.0843
	2015	14	13.8257		1994	2008	14	15.1137
	2015	15	9.21714		1994	2008	15	18.1358
	2015	16	9.10143		1994	2008	16	13.8545
	2015	17	10.82		1994	2008	17	10.8324
	2015	18	49.5143		1994	2008	18	6.80304
	2015	19	11.4743		1994	2008	19	7.05488
	2015	20	10.2014		1994	2008	20	11.3361
	2015	21	10.3243		1994	2008	21	9.32142
	2015	22	5.97571		1994	2008	22	12.3769
	2015	23	5.00429		1994	2008	23	14.534
	2015	24	5.34714		1994	2008	24	9.95643
	2015	25	9.69571		1994	2008	25	7.0751
	2015	26	4.02429		1994	2008	26	12.3435
	2015	27	2.72286		1994	2008	27	9.8251
	2015	28	2.43143		1994	2008	28	7.55855
	2015	29	3.73857		1994	2008	29	5.29201
	2015	30	3.74		1994	2008	30	4.28466
	2015	31	2.95857		1994	2008	31	4.53649
	2015	32	2.78714		1994	2008	32	1.01076
	2015	33	8.83286		1994	2008	33	1.01076
	2015	34	4.40143		1994	2008	34	5.79569
	2015	35	2.66143		1994	2008	35	17.1284
	2015	36	2.36429		1994	2008	36	19.3949
	2015	37	4.17286		1994	2008	37	17.8839
	2015	38	7.56286		1994	2008	38	19.1431
	2015	39	4.24286		1994	2008	39	21.4097
	2015	40	4.78571		1994	2008	40	14.61
	2015	41	4.46429		1994	2008	41	20.6541
	2015	42	3.96143		1994	2008	42	15.1137
	2015	43	2.89429		1994	2008	43	19.1431
	2015	44	4.08		1994	2008	44	18.6394
	2015	45	2.50571		1994	2008	45	8.06223
	2015	46	2.27		1994	2008	46	6.29936
	2015	47	9.85714		1994	2008	47	7.55855
	2015	48	6.16286		1994	2008	48	7.30671
	2015	49	5.06857		1994	2008	49	5.29201
	2015	50	3.71571		1994	2008	50	8.31407
	2015	51	4.61		1994	2008	51	1.01076
	2015	52	2.61143		1994	2008	52	1.01076
	2015	53	2.3		1994	2008	53	1.01076
					1994	2009	1	22.417
					1994	2009	2	27.7056
					1994	2009	3	28.2093
					1994	2009	4	23.4244
					1994	2009	5	22.417
					1994	2009	6	23.928
					1994	2009	7	20.6541
					1994	2009	8	16.8766
					1994	2009	9	11.3361
					1994	2009	10	9.57326
					1994	2009	11	4.78833
					1994	2009	12	3.02547
					1994	2009	13	6.04752
					1994	2009	14	1.2626
					1994	2009	15	1.2626
					1994	2009	16	3.52914
					1994	2009	17	5.29201
					1994	2009	18	3.2773
					1994	2009	19	2.01811
					1994	2009	20	4.53649
					1994	2009	21	2.77363
					1994	2009	22	2.01811
					1994	2009	23	5.29201
					1994	2009	24	3.78098
					1994	2009	25	2.52179
					1994	2009	26	6.80304
					1994	2009	27	7.30671
					1994	2009	28	3.78098
					1994	2009	29	3.52914
					1994	2009	30	3.02547
					1994	2009	31	2.52179
					1994	2009	32	2.77363
					1994	2009	33	5.29201
					1994	2009	34	12.8472
					1994	2009	35	11.0843
					1994	2009	36	9.57326
					1994	2009	37	8.06223
					1994	2009	38	15.3655
					1994	2009	39	17.8839
					1994	2009	40	17.8839
					1994	2009	41	14.1063
					1994	2009	42	16.8766
					1994	2009	43	15.8692
					1994	2009	44	15.1137
					1994	2009	45	10.3288
					1994	2009	46	8.81774
					1994	2009	47	4.28466
					1994	2009	48	7.30671
					1994	2009	49	8.37937
					1994	2009	50	15.1137
					1994	2009	51	9.32142
					1994	2009	52	3.02547
					1994	2009	53	1.01076
					1994	2010	1	7.55855
					1994	2010	2	12.5953
					1994	2010	3	13.8545
					1994	2010	4	12.8472
					1994	2010	5	9.8251
					1994	2010	6	13.8545
					1994	2010	7	15.3655
					1994	2010	8	4.78833
					1994	2010	9	5.29201
					1994	2010	10	14.3582
					1994	2010	11	8.81774
					1994	2010	12	4.78833
					1994	2010	13	1.51444
					1994	2010	14	5.54385
					1994	2010	15	9.26654
					1994	2010	16	3.2773
					1994	2010	17	7.05488
					1994	2010	18	10.3288
					1994	2010	19	14.8619
					1994	2010	20	12.5953
					1994	2010	21	11.3361
					1994	2010	22	7.81039
					1994	2010	23	11.8431
					1994	2010	24	9.06958
					1994	2010	25	9.32142
					1994	2010	26	11.0843
					1994	2010	27	13.3508
					1994	2010	28	15.8692
					1994	2010	29	10.3288
					1994	2010	30	4.03282
					1994	2010	31	1.01076
					1994	2010	32	1.01076
					1994	2010	33	3.02547
					1994	2010	34	4.03282
					1994	2010	35	8.06223
					1994	2010	36	4.53649
					1994	2010	37	7.27515
					1994	2010	38	6.34204
					1994	2010	39	12.6613
					1994	2010	40	7.30671
					1994	2010	41	10.0769
					1994	2010	42	13.6027
					1994	2010	43	10.0769
					1994	2010	44	5.79569
					1994	2010	45	8.06223
					1994	2010	46	7.59831
					1994	2010	47	15.8692
					1994	2010	48	18.1358
					1994	2010	49	20.6541
					1994	2010	50	19.8986
					1994	2010	51	22.417
					1994	2010	52	13.8545
					1994	2010	53	4.53649
					1994	2011	1	11.8398
					1994	2011	2	8.81774
					1994	2011	3	13.3508
					1994	2011	4	16.3729
					1994	2011	5	9.57326
					1994	2011	6	7.81039
					1994	2011	7	10.5806
					1994	2011	8	16.121
					1994	2011	9	14.8619
					1994	2011	10	9.06958
					1994	2011	11	13.8545
					1994	2011	12	10.3288
					1994	2011	13	13.8545
					1994	2011	14	8.5659
					1994	2011	15	7.05488
					1994	2011	16	8.81774
					1994	2011	17	6.29936
					1994	2011	18	12.8472
					1994	2011	19	20.906
					1994	2011	20	19.1431
					1994	2011	21	13.6027
					1994	2011	22	9.32142
					1994	2011	23	15.3655
					1994	2011	24	14.8619
					1994	2011	25	6.04752
					1994	2011	26	3.2773
					1994	2011	27	4.28466
					1994	2011	28	3.2773
					1994	2011	29	1.51444
					1994	2011	30	1.01076
					1994	2011	31	1.01076
					1994	2011	32	1.2626
					1994	2011	33	1.01076
					1994	2011	34	14.61
					1994	2011	35	10.3941
					1994	2011	36	6.04752
					1994	2011	37	7.55855
					1994	2011	38	14.61
					1994	2011	39	15.6174
					1994	2011	40	9.57326
					1994	2011	41	13.3508
					1994	2011	42	12.0916
					1994	2011	43	12.8472
					1994	2011	44	10.5806
					1994	2011	45	12.0916
					1994	2011	46	19.3949
					1994	2011	47	19.1431
					1994	2011	48	11.3361
					1994	2011	49	2.52179
					1994	2011	50	2.77363
					1994	2011	51	1.76627
					1994	2011	52	2.01811
					1994	2011	53	1.01076
					1994	2012	1	3.2773
					1994	2012	2	8.31407
					1994	2012	3	9.8251
					1994	2012	4	10.5806
					1994	2012	5	15.6174
					1994	2012	6	26.4464
					1994	2012	7	14.8619
					1994	2012	8	7.70865
					1994	2012	9	9.57326
					1994	2012	10	6.80304
					1994	2012	11	8.81774
					1994	2012	12	6.04752
					1994	2012	13	3.52914
					1994	2012	14	10.3288
					1994	2012	15	12.8472
					1994	2012	16	13.3508
					1994	2012	17	11.0843
					1994	2012	18	8.31407
					1994	2012	19	5.54385
					1994	2012	20	5.54385
					1994	2012	21	6.04752
					1994	2012	22	6.04752
					1994	2012	23	6.5512
					1994	2012	24	9.32142
					1994	2012	25	8.81774
					1994	2012	26	6.80304
					1994	2012	27	11.588
					1994	2012	28	4.78833
					1994	2012	29	3.02547
					1994	2012	30	7.00173
					1994	2012	31	1.76627
					1994	2012	32	1.2626
					1994	2012	33	7.47262
					1994	2012	34	13.099
					1994	2012	35	11.588
					1994	2012	36	12.8472
					1994	2012	37	15.3655
					1994	2012	38	13.6027
					1994	2012	39	7.81039
					1994	2012	40	8.81774
					1994	2012	41	10.0769
					1994	2012	42	8.06223
					1994	2012	43	14.1063
					1994	2012	44	8.81774
					1994	2012	45	8.06223
					1994	2012	46	14.8619
					1994	2012	47	15.9235
					1994	2012	48	19.8986
					1994	2012	49	18.8913
					1994	2012	50	19.1431
					1994	2012	51	12.8472
					1994	2012	52	1.51444
					1994	2012	53	1.01076
					1994	2013	1	6.80304
					1994	2013	2	20.906
					1994	2013	3	20.4023
					1994	2013	4	20.906
					1994	2013	5	3.02547
					1994	2013	6	12.3435
					1994	2013	7	19.6468
					1994	2013	8	16.3729
					1994	2013	9	20.6541
					1994	2013	10	6.04752
					1994	2013	11	12.3435
					1994	2013	12	9.57326
					1994	2013	13	5.04017
					1994	2013	14	16.6247
					1994	2013	15	18.3876
					1994	2013	16	6.29936
					1994	2013	17	2.25801
					1994	2013	18	1.51444
					1994	2013	19	1.01076
					1994	2013	20	1.2626
					1994	2013	21	10.0769
					1994	2013	22	6.04752
					1994	2013	23	3.52914
					1994	2013	24	1.01076
					1994	2013	25	1.76627
					1994	2013	26	1.51444
					1994	2013	27	3.52914
					1994	2013	28	1.01076
					1994	2013	29	8.594
					1994	2013	30	13.8545
					1994	2013	31	2.26995
					1994	2013	32	1.51444
					1994	2013	33	5.04017
					1994	2013	34	10.8324
					1994	2013	35	14.8619
					1994	2013	36	15.6174
					1994	2013	37	16.8766
					1994	2013	38	13.8545
					1994	2013	39	18.6394
					1994	2013	40	10.5806
					1994	2013	41	16.6247
					1994	2013	42	11.3361
					1994	2013	43	4.28466
					1994	2013	44	2.77363
					1994	2013	45	8.31407
					1994	2013	46	15.1137
					1994	2013	47	19.3949
					1994	2013	48	12.3435
					1994	2013	49	10.8324
					1994	2013	50	19.6468
					1994	2013	51	9.32142
					1994	2013	52	1.81543
					1994	2013	53	1.01076
					1994	2014	1	3.2773
					1994	2014	2	11.3361
					1994	2014	3	20.1505
					1994	2014	4	22.1652
					1994	2014	5	19.8986
					1994	2014	6	10.8324
					1994	2014	7	9.8251
					1994	2014	8	11.3361
					1994	2014	9	18.1358
					1994	2014	10	11.0843
					1994	2014	11	8.31407
					1994	2014	12	6.5512
					1994	2014	13	8.81774
					1994	2014	14	7.81039
					1994	2014	15	7.55855
					1994	2014	16	5.54385
					1994	2014	17	9.57326
					1994	2014	18	3.78098
					1994	2014	19	5.79569
					1994	2014	20	9.22325
					1994	2014	21	11.3361
					1994	2014	22	10.8324
					1994	2014	23	5.54385
					1994	2014	24	8.81774
					1994	2014	25	5.79569
					1994	2014	26	9.57326
					1994	2014	27	2.26995
					1994	2014	28	1.76627
					1994	2014	29	6.04752
					1994	2014	30	3.78098
					1994	2014	31	1.76627
					1994	2014	32	1.76627
					1994	2014	33	2.77363
					1994	2014	34	5.79569
					1994	2014	35	7.30671
					1994	2014	36	7.55855
					1994	2014	37	13.6027
					1994	2014	38	10.8099
					1994	2014	39	11.0843
					1994	2014	40	11.8398
					1994	2014	41	11.588
					1994	2014	42	12.3435
					1994	2014	43	10.5806
					1994	2014	44	13.285
					1994	2014	45	15.1137
					1994	2014	46	17.3802
					1994	2014	47	20.4023
					1994	2014	48	15.8692
					1994	2014	49	24.6835
					1994	2014	50	10.3288
					1994	2014	51	4.28466
					1994	2014	52	7.30671
					1994	2014	53	1.01076
					1994	2015	1	9.09097
					1994	2015	2	2.52179
					1994	2015	3	15.1137
					1994	2015	4	12.8472
					1994	2015	5	17.6321
					1994	2015	6	16.6247
					1994	2015	7	18.8913
					1994	2015	8	14.1063
					1994	2015	9	8.06223
					1994	2015	10	12.0916
					1994	2015	11	11.3361
					1994	2015	12	14.8619
					1994	2015	13	6.04752
					1994	2015	14	8.5659
					1994	2015	15	9.32142
					1994	2015	16	10.8324
					1994	2015	17	9.8251
					1994	2015	18	3.78098
					1994	2015	19	2.52179
					1994	2015	20	3.02547
					1994	2015	21	3.52914
					1994	2015	22	3.02547
					1994	2015	23	4.03282
					1994	2015	24	9.8251
					1994	2015	25	4.03282
					1994	2015	26	6.80304
					1994	2015	27	12.8472
					1994	2015	28	14.1063
					1994	2015	29	19.8986
					1994	2015	30	10.3288
					1994	2015	31	2.52179
					1994	2015	32	8.06223
					1994	2015	33	9.32142
					1994	2015	34	3.78098
					1994	2015	35	11.588
					1994	2015	36	8.5659
					1994	2015	37	5.79569
					1994	2015	38	10.3288
					1994	2015	39	9.06958
					1994	2015	40	14.1063
					1994	2015	41	18.3876
					1994	2015	42	21.4097
					1994	2015	43	14.61
					1994	2015	44	17.8839
					1994	2015	45	8.5659
					1994	2015	46	4.53649
					1994	2015	47	12.3435
					1994	2015	48	12.3435
					1994	2015	49	11.0843
					1994	2015	50	11.1282
					1994	2015	51	1.01076
					1994	2015	52	2.26995
					1994	2015	53	1.01076
					1995	2001	1	3.13554
					1995	2001	2	17.7422
					1995	2001	3	21.7716
					1995	2001	4	13.4609
					1995	2001	5	17.4903
					1995	2001	6	15.2238
					1995	2001	7	9.93517
					1995	2001	8	10.6907
					1995	2001	9	23.0308
					1995	2001	10	13.3909
					1995	2001	11	6.1576
					1995	2001	12	3.38738
					1995	2001	13	4.89841
					1995	2001	14	10.6907
					1995	2001	15	9.93517
					1995	2001	16	14.4683
					1995	2001	17	16.483
					1995	2001	18	10.4389
					1995	2001	19	10.6907
					1995	2001	20	11.698
					1995	2001	21	8.42414
					1995	2001	22	9.4315
					1995	2001	23	11.4462
					1995	2001	24	11.9499
					1995	2001	25	11.9499
					1995	2001	26	11.9499
					1995	2001	27	13.4609
					1995	2001	28	9.4315
					1995	2001	29	8.17231
					1995	2001	30	4.1429
					1995	2001	31	4.64657
					1995	2001	32	5.77366
					1995	2001	33	5.65393
					1995	2001	34	10.9425
					1995	2001	35	11.9499
					1995	2001	36	10.9425
					1995	2001	37	10.4389
					1995	2001	38	9.82791
					1995	2001	39	10.3957
					1995	2001	40	5.06966
					1995	2001	41	3.13554
					1995	2001	42	4.64657
					1995	2001	43	10.7476
					1995	2001	44	8.92782
					1995	2001	45	11.4462
					1995	2001	46	23.0308
					1995	2001	47	19.2532
					1995	2001	48	15.4756
					1995	2001	49	15.7275
					1995	2001	50	27.0602
					1995	2001	51	25.801
					1995	2001	52	4.1429
					1995	2001	53	4.39473
					1995	2002	1	24.5418
					1995	2002	2	35.3708
					1995	2002	3	23.5344
					1995	2002	4	18.4977
					1995	2002	5	10.4389
					1995	2002	6	4.89841
					1995	2002	7	10.9425
					1995	2002	8	12.4536
					1995	2002	9	12.0236
					1995	2002	10	11.4462
					1995	2002	11	5.90576
					1995	2002	12	4.64657
					1995	2002	13	7.16495
					1995	2002	14	6.40944
					1995	2002	15	15.4756
					1995	2002	16	17.2385
					1995	2002	17	12.2017
					1995	2002	18	8.17231
					1995	2002	19	4.39473
					1995	2002	20	4.39473
					1995	2002	21	8.42414
					1995	2002	22	6.40944
					1995	2002	23	9.4315
					1995	2002	24	12.249
					1995	2002	25	12.4536
					1995	2002	26	9.93517
					1995	2002	27	10.187
					1995	2002	28	7.28148
					1995	2002	29	5.65393
					1995	2002	30	3.67814
					1995	2002	31	6.66128
					1995	2002	32	5.90576
					1995	2002	33	7.72465
					1995	2002	34	11.4462
					1995	2002	35	17.994
					1995	2002	36	14.4683
					1995	2002	37	15.9793
					1995	2002	38	22.5271
					1995	2002	39	19.0013
					1995	2002	40	14.2164
					1995	2002	41	10.9425
					1995	2002	42	14.7201
					1995	2002	43	8.42414
					1995	2002	44	12.7054
					1995	2002	45	12.7054
					1995	2002	46	7.16495
					1995	2002	47	2.88371
					1995	2002	48	6.70824
					1995	2002	49	14.4683
					1995	2002	50	21.7716
					1995	2002	51	15.4756
					1995	2002	52	0.869
					1995	2002	53	0.869
					1995	2003	1	5.15025
					1995	2003	2	18.4977
					1995	2003	3	7.16495
					1995	2003	4	7.41679
					1995	2003	5	14.2164
					1995	2003	6	16.7348
					1995	2003	7	22.7789
					1995	2003	8	23.5344
					1995	2003	9	19.2532
					1995	2003	10	14.7201
					1995	2003	11	15.4756
					1995	2003	12	16.9866
					1995	2003	13	6.66128
					1995	2003	14	7.92047
					1995	2003	15	18.2458
					1995	2003	16	4.39473
					1995	2003	17	6.1576
					1995	2003	18	3.89106
					1995	2003	19	9.17966
					1995	2003	20	9.23993
					1995	2003	21	10.4389
					1995	2003	22	7.66863
					1995	2003	23	9.93517
					1995	2003	24	12.9572
					1995	2003	25	7.68244
					1995	2003	26	11.4462
					1995	2003	27	6.1576
					1995	2003	28	12.7589
					1995	2003	29	14.9719
					1995	2003	30	10.187
					1995	2003	31	2.88371
					1995	2003	32	16.7348
					1995	2003	33	11.1944
					1995	2003	34	10.4389
					1995	2003	35	7.66863
					1995	2003	36	4.64657
					1995	2003	37	8.42414
					1995	2003	38	10.4389
					1995	2003	39	17.994
					1995	2003	40	12.2017
					1995	2003	41	5.15025
					1995	2003	42	13.9646
					1995	2003	43	20.0087
					1995	2003	44	12.2017
					1995	2003	45	7.66863
					1995	2003	46	19.0013
					1995	2003	47	13.7127
					1995	2003	48	16.483
					1995	2003	49	15.4756
					1995	2003	50	14.2164
					1995	2003	51	7.41679
					1995	2003	52	0.869
					1995	2003	53	0.869
					1995	2004	1	13.9646
					1995	2004	2	10.6428
					1995	2004	3	11.9499
					1995	2004	4	19.0013
					1995	2004	5	9.93517
					1995	2004	6	7.41679
					1995	2004	7	7.92047
					1995	2004	8	9.17966
					1995	2004	9	24.2899
					1995	2004	10	21.2679
					1995	2004	11	13.9646
					1995	2004	12	7.92047
					1995	2004	13	11.698
					1995	2004	14	7.16495
					1995	2004	15	8.17231
					1995	2004	16	10.6907
					1995	2004	17	7.41679
					1995	2004	18	10.9425
					1995	2004	19	17.2385
					1995	2004	20	11.1944
					1995	2004	21	10.6907
					1995	2004	22	10.6907
					1995	2004	23	12.7054
					1995	2004	24	12.3446
					1995	2004	25	12.4536
					1995	2004	26	9.551
					1995	2004	27	9.68334
					1995	2004	28	6.1576
					1995	2004	29	8.70474
					1995	2004	30	4.89841
					1995	2004	31	6.66128
					1995	2004	32	11.4462
					1995	2004	33	6.66128
					1995	2004	34	6.66128
					1995	2004	35	8.92782
					1995	2004	36	17.2385
					1995	2004	37	14.9719
					1995	2004	38	9.68334
					1995	2004	39	16.2311
					1995	2004	40	16.9866
					1995	2004	41	14.7201
					1995	2004	42	14.9719
					1995	2004	43	11.4462
					1995	2004	44	5.15025
					1995	2004	45	9.93517
					1995	2004	46	8.81211
					1995	2004	47	15.9793
					1995	2004	48	16.483
					1995	2004	49	15.9793
					1995	2004	50	19.505
					1995	2004	51	10.6907
					1995	2004	52	1.62451
					1995	2004	53	0.869
					1995	2005	1	0.869
					1995	2005	2	0.869
					1995	2005	3	1.87635
					1995	2005	4	10.6907
					1995	2005	5	9.17966
					1995	2005	6	7.41679
					1995	2005	7	8.17231
					1995	2005	8	19.2532
					1995	2005	9	25.2973
					1995	2005	10	27.0602
					1995	2005	11	12.2642
					1995	2005	12	2.88371
					1995	2005	13	1.62451
					1995	2005	14	13.2091
					1995	2005	15	20.5124
					1995	2005	16	19.2532
					1995	2005	17	16.9866
					1995	2005	18	8.17231
					1995	2005	19	16.2311
					1995	2005	20	12.7054
					1995	2005	21	12.4536
					1995	2005	22	15.2238
					1995	2005	23	14.2164
					1995	2005	24	11.584
					1995	2005	25	15.2634
					1995	2005	26	15.7275
					1995	2005	27	12.9572
					1995	2005	28	13.7127
					1995	2005	29	9.53865
					1995	2005	30	8.17231
					1995	2005	31	2.63187
					1995	2005	32	1.37268
					1995	2005	33	0.869
					1995	2005	34	6.1576
					1995	2005	35	6.66128
					1995	2005	36	11.9499
					1995	2005	37	14.6618
					1995	2005	38	9.68334
					1995	2005	39	10.231
					1995	2005	40	7.41679
					1995	2005	41	10.4389
					1995	2005	42	4.89841
					1995	2005	43	6.1576
					1995	2005	44	2.12819
					1995	2005	45	9.4315
					1995	2005	46	18.4977
					1995	2005	47	22.7789
					1995	2005	48	23.7863
					1995	2005	49	22.0234
					1995	2005	50	23.0308
					1995	2005	51	19.0013
					1995	2005	52	3.4341
					1995	2005	53	0.869
					1995	2006	1	14.9719
					1995	2006	2	22.0234
					1995	2006	3	18.2458
					1995	2006	4	24.0381
					1995	2006	5	26.3047
					1995	2006	6	22.2752
					1995	2006	7	23.5344
					1995	2006	8	19.2532
					1995	2006	9	21.2679
					1995	2006	10	20.7642
					1995	2006	11	22.7789
					1995	2006	12	18.2458
					1995	2006	13	3.63922
					1995	2006	14	7.92047
					1995	2006	15	4.39473
					1995	2006	16	4.39473
					1995	2006	17	5.40209
					1995	2006	18	1.62451
					1995	2006	19	2.63187
					1995	2006	20	4.1429
					1995	2006	21	0.869
					1995	2006	22	2.38003
					1995	2006	23	0.869
					1995	2006	24	5.40209
					1995	2006	25	4.89841
					1995	2006	26	7.92047
					1995	2006	27	10.4389
					1995	2006	28	12.7054
					1995	2006	29	21.0161
					1995	2006	30	22.5271
					1995	2006	31	9.93517
					1995	2006	32	3.89106
					1995	2006	33	6.66128
					1995	2006	34	10.6907
					1995	2006	35	7.92047
					1995	2006	36	13.4609
					1995	2006	37	13.4609
					1995	2006	38	13.2091
					1995	2006	39	14.7201
					1995	2006	40	4.1429
					1995	2006	41	8.67598
					1995	2006	42	14.7201
					1995	2006	43	9.17966
					1995	2006	44	11.4462
					1995	2006	45	17.4903
					1995	2006	46	12.0774
					1995	2006	47	12.9572
					1995	2006	48	13.7127
					1995	2006	49	2.63187
					1995	2006	50	5.40209
					1995	2006	51	15.4756
					1995	2006	52	1.87635
					1995	2006	53	0.869
					1995	2007	1	11.1944
					1995	2007	2	12.2017
					1995	2007	3	12.9572
					1995	2007	4	19.7569
					1995	2007	5	22.1478
					1995	2007	6	20.2605
					1995	2007	7	10.9425
					1995	2007	8	9.93517
					1995	2007	9	3.63922
					1995	2007	10	3.63922
					1995	2007	11	6.91312
					1995	2007	12	4.39473
					1995	2007	13	5.90576
					1995	2007	14	8.92782
					1995	2007	15	11.1944
					1995	2007	16	11.4462
					1995	2007	17	16.2311
					1995	2007	18	9.93517
					1995	2007	19	10.4389
					1995	2007	20	12.4536
					1995	2007	21	18.7495
					1995	2007	22	14.2164
					1995	2007	23	13.9646
					1995	2007	24	15.8485
					1995	2007	25	14.9719
					1995	2007	26	6.91312
					1995	2007	27	9.93517
					1995	2007	28	7.92047
					1995	2007	29	13.9646
					1995	2007	30	4.64657
					1995	2007	31	2.12819
					1995	2007	32	3.63922
					1995	2007	33	6.1576
					1995	2007	34	9.4315
					1995	2007	35	9.93517
					1995	2007	36	11.9499
					1995	2007	37	16.4938
					1995	2007	38	9.90524
					1995	2007	39	10.3637
					1995	2007	40	4.77429
					1995	2007	41	11.2109
					1995	2007	42	8.42414
					1995	2007	43	20.0087
					1995	2007	44	14.2164
					1995	2007	45	12.4536
					1995	2007	46	17.7422
					1995	2007	47	21.0161
					1995	2007	48	16.483
					1995	2007	49	6.91312
					1995	2007	50	19.589
					1995	2007	51	21.2679
					1995	2007	52	0.869
					1995	2007	53	0.869
					1995	2008	1	7.16495
					1995	2008	2	15.7275
					1995	2008	3	12.9572
					1995	2008	4	7.92047
					1995	2008	5	9.68334
					1995	2008	6	10.4389
					1995	2008	7	14.7201
					1995	2008	8	14.2164
					1995	2008	9	8.17231
					1995	2008	10	9.4315
					1995	2008	11	2.88371
					1995	2008	12	6.91312
					1995	2008	13	12.9572
					1995	2008	14	16.483
					1995	2008	15	19.7287
					1995	2008	16	14.9719
					1995	2008	17	12.2017
					1995	2008	18	8.17231
					1995	2008	19	8.17231
					1995	2008	20	13.9646
					1995	2008	21	11.1944
					1995	2008	22	15.4756
					1995	2008	23	20.5124
					1995	2008	24	14.108
					1995	2008	25	9.17966
					1995	2008	26	14.7201
					1995	2008	27	11.698
					1995	2008	28	9.68334
					1995	2008	29	7.41679
					1995	2008	30	6.75387
					1995	2008	31	5.65393
					1995	2008	32	2.12819
					1995	2008	33	1.37268
					1995	2008	34	6.91312
					1995	2008	35	19.0013
					1995	2008	36	20.0087
					1995	2008	37	17.994
					1995	2008	38	19.0013
[truncated: 16,286 more rows]

## Sheet: Data Fig 5
		flow single-market (m3/s)				flow multi-market (m3/s)						flow single-market (m3/s)			flow multi-market (m3/s)
	2-week interval	2012	2013	2014	2015	2012	2013	2014	2015		2-week interval	mean	max	min	mean	max	min
	1	2.07859	6.52488	3.52701	6.63648	2.06281	39.7197	1.00863	0.8442		1	4.69174	6.63648	2.07859	10.9088	39.7197	0.8442
	3	5.85616	20.1241	20.1483	12.6806	1.64772	42.9529	42.8914	0.8442		3	14.7023	20.1483	5.85616	22.0841	42.9529	0.8442
	5	12.9076	2.24363	19.8965	14.9471	3.6046	0.7326	20.1483	18.4729		5	12.4987	19.8965	2.24363	10.7396	20.1483	0.7326
	7	12.6558	18.847	10.3266	14.4435	11.9368	0.777863	42.6578	19.7321		7	14.0682	18.847	10.3266	18.7761	42.6578	0.777863
	9	6.61168	19.8723	18.6373	5.62913	0.970858	42.0629	16.5475	0.987097		9	12.6876	19.8723	5.62913	15.1421	42.0629	0.970858
	11	6.108	12.0653	8.31194	6.63648	1.05176	12.0653	1.00863	0.8442		11	8.28043	12.0653	6.108	3.74248	12.0653	0.8442
	13	2.33043	4.25833	10.0748	4.36993	0.874107	0.871313	1.00863	1.02853		13	5.25838	10.0748	2.33043	0.945646	1.02853	0.871313
	15	10.3893	17.8576	8.21435	5.62913	12.9076	19.3686	1.00863	0.8442		15	10.5226	17.8576	5.62913	8.53227	19.3686	0.8442
	17	8.62638	1.73995	10.0748	5.12545	1.25359	0.7326	1.00863	0.8442		17	6.39165	10.0748	1.73995	0.959756	1.25359	0.7326
	19	3.84146	0.7326	6.04539	1.85155	1.91893	0.78532	1.00863	0.8442		19	3.11775	6.04539	0.7326	1.13927	1.91893	0.78532
	21	2.83411	9.79877	12.3413	1.85155	1.6412	0.77678	1.00863	0.8442		21	6.70644	12.3413	1.85155	1.0677	1.6412	0.77678
	23	4.34513	2.99914	5.79356	1.85155	0.869394	0.83342	1.10026	0.8442		23	3.74735	5.79356	1.85155	0.91182	1.10026	0.83342
	25	5.60433	1.48811	5.79356	0.8442	1.78349	1.91501	1.00863	0.8442		25	3.43255	5.79356	0.8442	1.38783	1.91501	0.8442
	27	8.37454	3.25098	2.26782	9.92297	0.8194	0.968988	1.28962	17.2137		27	5.95408	9.92297	2.26782	5.07292	17.2137	0.8194
	29	2.33043	7.28039	6.29723	17.2137	1.08538	0.98049	1.09561	24.517		29	8.28043	17.2137	2.33043	6.91962	24.517	0.98049
	31	1.57491	1.99179	2.26782	1.34788	0.8194	0.918189	1.00863	0.8442		31	1.7956	2.26782	1.34788	0.897605	1.00863	0.8194
	33	6.86352	4.76201	3.77885	4.87361	1.54938	0.776018	1.00863	0.8442		33	5.0695	6.86352	3.77885	1.04456	1.54938	0.776018
	35	12.404	14.5837	9.06745	6.88832	42.8222	0.787843	1.00863	1.08986		35	10.7359	14.5837	6.88832	11.4271	42.8222	0.787843
	37	15.1742	16.3466	10.0748	3.11074	42.371	15.3528	1.00863	0.8442		37	11.1766	16.3466	3.11074	14.8941	42.371	0.8442
	39	8.12271	18.1094	11.0822	5.37729	1.18452	42.4373	18.6373	0.8442		39	10.6729	18.1094	5.37729	15.7758	42.4373	0.8442
	41	10.3893	16.3466	11.3629	15.199	1.07838	19.8723	19.141	20.9913		41	13.3244	16.3466	10.3893	15.2707	20.9913	1.07838
	43	14.4187	4.0065	10.5785	11.6732	41.6014	1.18997	1.00863	0.947089		43	10.1692	14.4187	4.0065	11.1868	41.6014	0.947089
	45	8.37454	7.2988	15.1116	6.1328	1.13545	0.946966	19.6447	0.8442		45	9.22943	15.1116	6.1328	5.64282	19.6447	0.8442
	47	15.9297	19.1168	20.4002	10.1622	18.6999	19.6205	23.4222	14.9471		47	16.4022	20.4002	10.1622	19.1724	23.4222	14.9471
	49	18.6999	10.3025	24.6814	9.15486	1.48446	41.7316	25.6888	0.8442		49	15.7097	24.6814	9.15486	17.4373	41.7316	0.8442
	51	13.1595	8.28774	4.28253	0.8442	1.32293	0.7326	1.00863	0.8442		51	6.64349	13.1595	0.8442	0.977091	1.32293	0.7326

## Sheet: Data Fig 6
		Revenue (€)							Change in avg. yearly revenue relative to no regulation
	Scenario	no SDBs	10% SDBs daily	20% SDBs daily	10% SDBs monthly	20% SDBs monthly		Regulation	Mean single-market	Mean multi-market
	single-market 2012	2.00573e+07	1.67415e+07	1.71661e+07	1.95771e+07	1.96468e+07		10% SDB daily	-0.201318	-0.235377
	single-market 2013	2.07825e+07	1.61037e+07	1.655e+07	1.96008e+07	1.9848e+07		20% SDB daily	-0.178584	-0.21589
	single-market 2014	1.80517e+07	1.47143e+07	1.511e+07	1.71602e+07	1.73636e+07		10% SDB monthly	-0.051352	-0.0682467
	single-market 2015	1.30972e+07	1.00855e+07	1.04309e+07	1.21119e+07	1.22657e+07		20% SDB monthly	-0.0417595	-0.0608407
	multi-market 2012	2.55166e+07	2.04731e+07	2.10439e+07	2.49022e+07	2.49658e+07		flooding	-0.0193828	-0.0169233
	multi-market 2013	3.07987e+07	2.09224e+07	2.14827e+07	2.68132e+07	2.72068e+07
	multi-market 2014	2.34356e+07	1.85575e+07	1.89986e+07	2.23005e+07	2.24694e+07
	multi-market 2015	1.71347e+07	1.34503e+07	1.37683e+07	1.5917e+07	1.60394e+07
